# Supplementary material for: DNA methylation data-based molecular subtype classification and prediction in patients with gastric cancer
Source: Cancer Cell Int. 2020 Jul 29;20:349. doi: 10.1186/s12935-020-01253-4 (PMC7388223; doi:10.1186/s12935-020-01253-4)
Supplement: Supplementary file 1 — Additional file 1: Table S1. 22,062 significant methylation sites. [file 12935_2020_1253_MOESM1_ESM.xlsx]

## Sheet: Sheet1
CpG
cg17027195
cg01156077
cg21460020
cg20060206
cg22888418
cg19967582
cg18875274
cg17331296
cg22251298
cg19570171
cg00627621
cg11398523
cg02409108
cg24695950
cg14182621
cg26793320
cg21859597
cg03621406
cg21161253
cg06807397
cg25831075
cg01557989
cg23617327
cg05908587
cg05686445
cg17620121
cg23187159
cg09605111
cg06645921
cg09616959
cg19623877
cg11525285
cg24701270
cg08994658
cg10605681
cg04001556
cg18044111
cg08570341
cg22795470
cg25783544
cg06358612
cg24242823
cg02855833
cg05494152
cg16466203
cg20250981
cg21884231
cg02957057
cg20281264
cg19318095
cg15732812
cg00894440
cg21824902
cg12492885
cg23058177
cg18496317
cg21017752
cg26407641
cg22977016
cg05291119
cg16766249
cg11797365
cg03082580
cg18115507
cg10219037
cg08534628
cg27127492
cg00539564
cg16430428
cg24969022
cg14662172
cg27581965
cg23363014
cg01363383
cg08324945
cg09776830
cg26337430
cg07212852
cg12686317
cg21217024
cg17498662
cg25697800
cg22124479
cg13049629
cg05918002
cg10146710
cg27152280
cg15846488
cg06726747
cg26650987
cg04339290
cg14026788
cg25721732
cg05392265
cg00063703
cg23633993
cg15128226
cg17904997
cg26541920
cg09248482
cg07651857
cg02298862
cg07480567
cg02972334
cg25538376
cg05942306
cg24641993
cg07300316
cg12910494
cg23863718
cg20776722
cg01189112
cg17029062
cg07612045
cg27409761
cg23418339
cg26450387
cg09968620
cg00188547
cg18323922
cg00393837
cg04304705
cg00445755
cg10327320
cg07227744
cg08493879
cg14174901
cg24400921
cg19498375
cg02910553
cg21482170
cg13562353
cg16761581
cg09918296
cg00555096
cg25967418
cg13858139
cg16778809
cg03297042
cg16573887
cg22043168
cg13459393
cg25332298
cg22942804
cg22773914
cg20416031
cg26084529
cg18862767
cg05051043
cg02439053
cg12162305
cg22108567
cg10166283
cg03002848
cg24856797
cg11100802
cg04605388
cg04056179
cg19107692
cg26158279
cg06887471
cg10158541
cg08074851
cg01166564
cg18470144
cg24399854
cg15301489
cg03510158
cg13879442
cg21546874
cg06785999
cg09715682
cg13051450
cg05054093
cg02866454
cg04282419
cg08219531
cg11106508
cg21384402
cg21671806
cg02825171
cg02220755
cg22540129
cg11867257
cg20939768
cg19050596
cg07419575
cg07342016
cg10374493
cg19866195
cg07466433
cg00962029
cg10638599
cg21426239
cg04021856
cg20710842
cg13849422
cg23484087
cg26841017
cg27170260
cg01942884
cg01573807
cg00869941
cg02317400
cg00148881
cg01442104
cg16884841
cg08196842
cg11535522
cg08323075
cg25935911
cg26361276
cg03205584
cg00466334
cg20594345
cg23501567
cg10858909
cg06291595
cg14371636
cg24232171
cg01207912
cg17989428
cg02260386
cg18024793
cg09451549
cg21495139
cg09996076
cg24746726
cg14385245
cg27251709
cg06609427
cg23752086
cg16582156
cg02031769
cg09876651
cg10151473
cg18011364
cg23908228
cg02241330
cg23816049
cg15456144
cg05063944
cg14025666
cg03927037
cg26127203
cg06191076
cg05227131
cg07252731
cg01440078
cg04330683
cg23196831
cg27563716
cg15380914
cg11199137
cg19127283
cg07529210
cg13686622
cg20510080
cg04425632
cg27479400
cg15930798
cg16004226
cg19685229
cg01635086
cg11256387
cg08236468
cg15457883
cg16901991
cg19895047
cg21968535
cg02466321
cg02309335
cg08861826
cg26764200
cg24671202
cg20938665
cg01530687
cg07829597
cg03362689
cg03260790
cg08535148
cg25555485
cg11742898
cg13561879
cg04661002
cg20034785
cg12503243
cg22719913
cg24900869
cg08607540
cg20008332
cg16218980
cg10770076
cg25870731
cg15086788
cg25025437
cg13796518
cg11220245
cg02646491
cg19561609
cg06722144
cg01374431
cg00379720
cg07548607
cg26785954
cg01911239
cg24350612
cg27457941
cg16505808
cg21847751
cg06970956
cg22831315
cg12336877
cg15743358
cg04055847
cg08424587
cg26559315
cg25138118
cg16288089
cg00545916
cg16078521
cg09088257
cg24902075
cg24617723
cg02343648
cg07889996
cg05465347
cg05264145
cg05264148
cg03659519
cg24236409
cg08631151
cg05219996
cg15408073
cg23991721
cg12116566
cg00275741
cg17389504
cg12664560
cg05572153
cg23956385
cg18679920
cg01529092
cg21074855
cg12703269
cg09839738
cg10963793
cg17410236
cg08491363
cg15999899
cg11834140
cg00312553
cg14840416
cg08954417
cg13163729
cg04077662
cg22926554
cg08222798
cg14670435
cg10473383
cg00280548
cg03550917
cg16697438
cg08109855
cg16560774
cg06654302
cg18150439
cg15851800
cg14200609
cg13849552
cg25577680
cg22493078
cg19341919
cg22717227
cg03856786
cg01510388
cg01678714
cg02096434
cg09513259
cg25785679
cg02672759
cg11578385
cg06520273
cg08617160
cg24946597
cg22643811
cg13765303
cg02904235
cg05234760
cg03305185
cg13610241
cg25953713
cg05486213
cg06533200
cg17211349
cg14444436
cg25839562
cg11726631
cg19096475
cg07827796
cg04040095
cg17954165
cg20754145
cg07555437
cg26080111
cg10154311
cg02063828
cg01472299
cg04226714
cg08533783
cg19129369
cg12394201
cg11635074
cg02221143
cg05996984
cg11599612
cg18602314
cg12571423
cg19245943
cg15281283
cg02855142
cg07086847
cg00834379
cg15662768
cg22621780
cg13564742
cg23424273
cg01820754
cg07491495
cg01112805
cg10858746
cg06724588
cg03861044
cg05410198
cg14662886
cg20941453
cg24613080
cg19792599
cg26972554
cg09106817
cg00986742
cg04813158
cg19857361
cg13696490
cg15724184
cg02100602
cg02978827
cg23569945
cg11295902
cg07621075
cg20764417
cg09555914
cg12602439
cg09927508
cg25022355
cg05916662
cg19668234
cg04344917
cg02332982
cg02247898
cg13990486
cg00518386
cg22352800
cg02594498
cg26577973
cg18220921
cg27651003
cg03158666
cg08241117
cg02077100
cg16419629
cg05870479
cg09864715
cg17129028
cg07023915
cg00356183
cg08145617
cg21922991
cg14633504
cg03927131
cg13738144
cg26235537
cg17811545
cg26268277
cg11822208
cg26613140
cg15268184
cg09549848
cg00081574
cg01904183
cg26575738
cg09524455
cg05004337
cg01902939
cg11682071
cg04916523
cg02461391
cg08332658
cg26381364
cg16224671
cg25968835
cg27534696
cg15087147
cg08833778
cg09122412
cg16003301
cg22022973
cg05490001
cg05207415
cg09656389
cg04614008
cg19570435
cg17751438
cg12728621
cg04446579
cg03609493
cg02721451
cg04100843
cg09415639
cg23513504
cg06485940
cg04225046
cg02736928
cg18873914
cg23699274
cg08336152
cg07304692
cg26341268
cg25940946
cg20249169
cg13913130
cg20031656
cg22609576
cg12080391
cg23323457
cg14281165
cg25151919
cg10980686
cg02232208
cg02741216
cg21931717
cg03212862
cg16190732
cg21881034
cg05338009
cg08728127
cg02226810
cg23543123
cg08311610
cg02720683
cg01965173
cg10127275
cg07560534
cg23096144
cg05202084
cg20618750
cg15393441
cg26988215
cg16459364
cg01931797
cg23466054
cg16418810
cg26742989
cg22944282
cg07878486
cg01679426
cg12455762
cg01507833
cg18380353
cg10587218
cg16092786
cg12721730
cg01768981
cg01295600
cg01848457
cg00695077
cg07032309
cg10180764
cg03955175
cg10819847
cg25846074
cg06705526
cg08092199
cg10772210
cg12396999
cg23363832
cg17187183
cg02881434
cg14715778
cg09663111
cg16346065
cg26639039
cg14695492
cg03506684
cg05121790
cg19107595
cg02856070
cg15323252
cg09536375
cg23969559
cg05785488
cg24849872
cg27440715
cg01830294
cg13473356
cg00533737
cg08731623
cg03999372
cg03356493
cg06636971
cg07902473
cg25627913
cg01846776
cg10305485
cg02916102
cg12091732
cg04917615
cg11322464
cg24041078
cg16302458
cg03043405
cg00146645
cg24916013
cg25610492
cg05150641
cg08435936
cg09562045
cg00606102
cg22000725
cg00914041
cg15827779
cg15104702
cg25604067
cg05062047
cg04856858
cg19614744
cg10950113
cg18427648
cg24860534
cg22988444
cg18245660
cg23068499
cg26823630
cg07687332
cg03909500
cg17740434
cg27613852
cg17566592
cg27272677
cg08753373
cg07969984
cg18394340
cg13671601
cg04633600
cg09032630
cg11371493
cg04899896
cg02169487
cg07773800
cg01870826
cg06273075
cg23827657
cg15075985
cg01339255
cg13479146
cg12389767
cg00114393
cg06083525
cg25344133
cg05378938
cg06563589
cg27497900
cg25300386
cg14622069
cg23076591
cg18559579
cg19206486
cg22572214
cg04243581
cg14222275
cg15439862
cg19375479
cg10240744
cg07079059
cg17215449
cg26114124
cg06490744
cg25878452
cg05605921
cg13708218
cg17826393
cg16080781
cg16198087
cg13233166
cg25584814
cg07537206
cg04220579
cg00868383
cg19101630
cg14551251
cg08172552
cg20643237
cg02587685
cg08867249
cg15692687
cg19548524
cg10284662
cg03043127
cg04915780
cg19050990
cg16617301
cg03896792
cg24784794
cg20798412
cg09737314
cg10961240
cg24543526
cg05749717
cg03135351
cg11423822
cg18788205
cg26521784
cg19950455
cg17767596
cg08596544
cg04754315
cg26808417
cg04861929
cg18892239
cg20030711
cg22235873
cg03933846
cg21886186
cg09076821
cg02951206
cg11337261
cg20730894
cg24513937
cg25896967
cg03400828
cg16619071
cg01718739
cg20593100
cg25283609
cg21785847
cg05007126
cg21533667
cg23995914
cg16547235
cg07095569
cg10954469
cg01517571
cg26616283
cg04879281
cg24500900
cg22306749
cg13033626
cg26495865
cg13547113
cg12725906
cg02755111
cg02201132
cg13834453
cg13386351
cg27147000
cg16528022
cg00891459
cg23918047
cg02333555
cg11948456
cg24865292
cg24446923
cg25319276
cg22812697
cg26887632
cg26295009
cg08911275
cg14282137
cg24072474
cg00292135
cg13341536
cg24812946
cg18347153
cg19656577
cg12529672
cg19235095
cg21514540
cg27338487
cg27338480
cg24255728
cg00808175
cg15127227
cg06938772
cg07408835
cg25476145
cg07525144
cg19679633
cg04714248
cg24310460
cg19054524
cg07599133
cg16331823
cg04545136
cg12818940
cg10155681
cg08158570
cg24105933
cg26246658
cg08246619
cg07837260
cg12996417
cg10950202
cg07631383
cg23727983
cg04683551
cg12112929
cg00597055
cg20172593
cg17556578
cg05966699
cg05711928
cg19915185
cg24259244
cg04986579
cg05722148
cg08602515
cg00467420
cg26245302
cg27022570
cg19864758
cg23828595
cg25139641
cg11453585
cg10435664
cg07871590
cg27547291
cg14501914
cg14311088
cg26784596
cg01392544
cg15736338
cg25203704
cg05019661
cg23132254
cg01303723
cg13508557
cg05176349
cg04895065
cg07672449
cg02151754
cg12246510
cg19657723
cg17940673
cg20627743
cg26960647
cg24464813
cg13141192
cg10069470
cg20997706
cg09552761
cg02320481
cg13419240
cg02105519
cg18224077
cg08826738
cg18928683
cg15508284
cg09200308
cg17066716
cg27113374
cg04044684
cg26994334
cg01858923
cg08949164
cg00267751
cg22804663
cg13071210
cg19425528
cg07211381
cg17767945
cg10779801
cg14689623
cg01789478
cg07270078
cg23248865
cg13537237
cg11187796
cg01616178
cg27416372
cg03772856
cg19041132
cg20219381
cg02013018
cg21056978
cg20831708
cg08900874
cg27117749
cg06185924
cg08226111
cg15669228
cg14040868
cg25983317
cg20291513
cg22367962
cg11610140
cg22195627
cg26161795
cg08894761
cg00383909
cg23244289
cg07145284
cg26224223
cg21278787
cg03874092
cg04856685
cg04856689
cg20749730
cg14515453
cg04263367
cg25352836
cg19001237
cg12683944
cg04170460
cg00321149
cg22884051
cg10350352
cg06399148
cg25757598
cg07377662
cg06615940
cg08857144
cg23845889
cg19390148
cg13703871
cg08065231
cg21435336
cg18656583
cg22547404
cg02705837
cg13829550
cg09555414
cg19152840
cg18708075
cg00649515
cg23318063
cg19097639
cg13364230
cg21173150
cg03446863
cg16739865
cg12581662
cg15991072
cg04777312
cg21535947
cg03161190
cg21535942
cg26727372
cg03921753
cg16624692
cg17528189
cg05068428
cg04508649
cg26862691
cg19951638
cg15248835
cg06492744
cg02499843
cg27296293
cg26073427
cg24743423
cg23588161
cg12947833
cg18759960
cg22706420
cg13527203
cg19735074
cg24738356
cg18382590
cg23629001
cg10030580
cg10363951
cg07782113
cg07589773
cg12000995
cg06865273
cg20679955
cg01620570
cg09521490
cg02593305
cg04342538
cg18338296
cg11806630
cg07248455
cg16311339
cg16311334
cg02830681
cg04846347
cg12971338
cg20248204
cg01382414
cg18845692
cg23246821
cg05125578
cg24073122
cg26849265
cg02742971
cg08219218
cg03472898
cg27051171
cg20727114
cg02576381
cg24372550
cg26738904
cg09513996
cg27568561
cg08222185
cg17493164
cg26949694
cg05021896
cg14837919
cg17583946
cg05687194
cg03471895
cg04983977
cg24038454
cg08183916
cg04785972
cg02741158
cg04474049
cg13913407
cg06079481
cg19429607
cg06259025
cg05596135
cg21980338
cg06731125
cg01699584
cg06962913
cg16317181
cg19724668
cg03704645
cg07396092
cg02223005
cg05710561
cg07953890
cg01184520
cg13795264
cg25183989
cg26018738
cg10328844
cg24207529
cg20003138
cg26960562
cg10552385
cg16715662
cg01824804
cg05802452
cg27526665
cg07808761
cg15093079
cg20479774
cg24236887
cg10037579
cg12874092
cg01348757
cg00697125
cg13011388
cg18185393
cg22934970
cg02685016
cg27135692
cg03628148
cg12187115
cg23493031
cg01470283
cg04242021
cg02035060
cg25645310
cg02835036
cg07753891
cg20347705
cg03436619
cg09097215
cg11585425
cg00347026
cg00475036
cg05498476
cg26059153
cg12012699
cg02916459
cg01118451
cg16302441
cg03732936
cg09699369
cg16389817
cg21394442
cg16045662
cg03442592
cg05923226
cg10615990
cg06812225
cg06642275
cg23539753
cg04069472
cg00920348
cg07057636
cg08593051
cg22487624
cg12664119
cg23043438
cg15391302
cg04304770
cg07719253
cg20245751
cg13679814
cg26971710
cg06208339
cg10437217
cg10975049
cg14862111
cg13075278
cg16742763
cg01994205
cg21548032
cg11786005
cg01200640
cg21563683
cg12431087
cg14017435
cg16322205
cg13710842
cg10022510
cg11632906
cg09490371
cg15615160
cg26143820
cg00398268
cg16018152
cg05979400
cg05023691
cg05694245
cg11319389
cg13535478
cg19881386
cg11955456
cg09969043
cg09201151
cg02420010
cg22665276
cg01270451
cg21826815
cg02494584
cg08675193
cg07792478
cg10376408
cg25840685
cg03406394
cg17827850
cg20856453
cg01033463
cg02339682
cg16477324
cg07663984
cg05779246
cg10174931
cg14615768
cg09331956
cg24316515
cg24479509
cg13285088
cg21694941
cg01060861
cg07427605
cg17093809
cg04051571
cg18780259
cg13975523
cg09220838
cg03310469
cg16930811
cg25642974
cg18257541
cg12935979
cg03923561
cg05137358
cg27140474
cg09849772
cg05782975
cg18471160
cg04945350
cg23260991
cg05575601
cg01535733
cg14557554
cg24811864
cg06545143
cg14477452
cg08253374
cg26988406
cg21276834
cg06999776
cg27337492
cg12950012
cg21351994
cg00637687
cg13105327
cg27567401
cg12721546
cg25772438
cg24241429
cg26652484
cg25477928
cg23699933
cg06093712
cg14405996
cg03640531
cg19692165
cg01891172
cg24058566
cg04374231
cg03073851
cg24465118
cg04951204
cg26035171
cg25965471
cg03970588
cg16316624
cg00129524
cg06180356
cg08684639
cg19424078
cg05342634
cg13701249
cg04047127
cg02491759
cg03340889
cg17420983
cg10725121
cg25999867
cg01566526
cg04896381
cg13186228
cg01188976
cg12026394
cg22287624
cg00428601
cg23378989
cg22448889
cg09252360
cg10381957
cg08017248
cg27170782
cg16587010
cg09461837
cg25381383
cg07955754
cg07955752
cg19697981
cg02423064
cg23676439
cg01108118
cg02367660
cg00294419
cg17368254
cg01085224
cg22221026
cg02873427
cg15244049
cg01547141
cg12568898
cg04944873
cg16569376
cg26270066
cg04112012
cg21129641
cg17459893
cg06898289
cg04274487
cg13359948
cg14204415
cg23463269
cg07701237
cg16267162
cg23862604
cg13601427
cg24039631
cg23976464
cg24347594
cg15177902
cg05610550
cg09821032
cg21509130
cg19639622
cg07586819
cg08444306
cg06721546
cg04515001
cg11846236
cg19788429
cg09802608
cg23740975
cg09641486
cg17891251
cg22546437
cg22372930
cg00484396
cg04812556
cg27090216
cg26993251
cg23803172
cg18908524
cg08271153
cg07078841
cg12923297
cg08120141
cg03871549
cg24659216
cg03767310
cg25883402
cg01349267
cg26780404
cg15726426
cg02263813
cg21562801
cg18151858
cg11674863
cg13955436
cg19400055
cg12360886
cg17129466
cg07951301
cg12486537
cg25999578
cg20365403
cg03383873
cg12220753
cg22792646
cg24348465
cg05684406
cg15548046
cg04856896
cg23281832
cg18595196
cg04975505
cg19948701
cg02749148
cg06355010
cg11108474
cg02492708
cg00702008
cg13981425
cg09815793
cg07215695
cg20523861
cg22476848
cg11112914
cg06163735
cg04202853
cg00598664
cg02956255
cg02288777
cg01996714
cg12598089
cg01681525
cg22963133
cg01202150
cg13227481
cg23676551
cg13565301
cg18867141
cg04867115
cg06883949
cg11499681
cg12425180
cg24720777
cg26370285
cg16188589
cg11199639
cg07584320
cg15863148
cg09107912
cg04835615
cg15628917
cg14007442
cg26530498
cg10622551
cg04597004
cg09796293
cg02989521
cg06861087
cg26950557
cg04148794
cg19216044
cg09134682
cg04504205
cg17019866
cg22199294
cg01556091
cg25480379
cg19016517
cg09881510
cg18337139
cg18160402
cg21322654
cg01926707
cg22460206
cg07783282
cg00159289
cg16430332
cg06629549
cg11954110
cg26116045
cg00325599
cg04420907
cg17340338
cg07076175
cg01085137
cg13888858
cg21125452
cg27558057
cg17692125
cg22023784
cg26010110
cg01778701
cg12524773
cg11705881
cg26158959
cg02033141
cg14523847
cg12464561
cg21068911
cg09824990
cg11490751
cg15786971
cg26099138
cg26491213
cg20688967
cg18728839
cg21643860
cg15480367
cg09032840
cg02646394
cg27474382
cg20268522
cg03209854
cg14573645
cg16794070
cg02846329
cg03732087
cg14032528
cg26044428
cg05449414
cg05569124
cg25431974
cg26931528
cg20135607
cg11595082
cg21500133
cg03045635
cg09650667
cg01351822
cg04270736
cg04740522
cg03623378
cg15988350
cg25106220
cg26492368
cg18704768
cg14560835
cg10509187
cg11389868
cg22432367
cg03356900
cg14015706
cg13566430
cg10131095
cg05148900
cg21782409
cg04920227
cg19219577
cg26704948
cg27558095
cg21497607
cg05829482
cg23671600
cg14230666
cg05899727
cg07558455
cg26307117
cg08462292
cg11019211
cg03584380
cg04867733
cg25761626
cg05500840
cg15120754
cg11208859
cg24093715
cg18570262
cg23995769
cg22149516
cg06385118
cg20474699
cg23642061
cg02281959
cg14254748
cg00906319
cg14013457
cg12179353
cg07529966
cg21736309
cg01176826
cg23133255
cg06895316
cg12419308
cg24960960
cg24688655
cg02720697
cg13931999
cg18226566
cg18560328
cg04074766
cg19381810
cg24412501
cg14228146
cg14514751
cg04739953
cg12984168
cg14524600
cg09684187
cg24020398
cg23627620
cg01453732
cg12616277
cg02331583
cg13865610
cg22865286
cg26842588
cg24154839
cg23822052
cg12990392
cg02062003
cg26981251
cg27327588
cg01999295
cg27143938
cg04930919
cg06711656
cg06244002
cg12914689
cg00551736
cg06560760
cg17853302
cg04351049
cg19044137
cg04643655
cg12204732
cg03577153
cg08400563
cg24148337
cg22047387
cg03804568
cg08733496
cg05215748
cg09994553
cg18289490
cg10330885
cg26449836
cg04606779
cg24361391
cg15981995
cg21657577
cg26870744
cg05277736
cg10832730
cg22841810
cg19475930
cg25683549
cg25613170
cg02490516
cg18372607
cg04154027
cg14601136
cg10145436
cg22960185
cg04455164
cg09019329
cg08751472
cg01108106
cg25798792
cg13392141
cg10495754
cg00769520
cg05240795
cg02440976
cg04992282
cg12748703
cg07381788
cg08424930
cg26146027
cg24770596
cg07903677
cg22752008
cg15673540
cg04498190
cg03050810
cg24262715
cg21161891
cg19426362
cg11618529
cg04415176
cg10290373
cg21601837
cg04935449
cg24749970
cg02702477
cg27185819
cg08401606
cg04654907
cg17745122
cg05400613
cg16877924
cg19629053
cg01393792
cg25236050
cg22014834
cg17465886
cg15142222
cg15127806
cg03005603
cg17317180
cg18470455
cg18573383
cg13971571
cg03720416
cg25662963
cg18064474
cg01260820
cg17958315
cg01503378
cg05722552
cg01245966
cg09804809
cg02503815
cg20824867
cg18845832
cg25415508
cg04467958
cg08310363
cg21786334
cg13798300
cg18297751
cg07855572
cg09406238
cg23121777
cg12806521
cg08747377
cg11972953
cg22493172
cg14443694
cg04018299
cg13012525
cg05872702
cg07452777
cg00773902
cg03214526
cg26831962
cg22750483
cg07492770
cg15563450
cg15034135
cg16571983
cg03547606
cg19918758
cg19918759
cg21028463
cg14089714
cg03570417
cg15071251
cg07211875
cg03222310
cg24341944
cg15905579
cg08529049
cg01067849
cg21754400
cg11220437
cg07200850
cg09840968
cg26269324
cg05662404
cg07005513
cg16024318
cg12525215
cg10444037
cg03243497
cg22922695
cg16416987
cg13025668
cg06462796
cg01715455
cg14243481
cg06881580
cg09884389
cg04444761
cg14512346
cg24126759
cg04395822
cg24141911
cg14066280
cg07589691
cg15163040
cg00427296
cg20014398
cg07780216
cg23295637
cg03503087
cg25215340
cg10579246
cg12403137
cg13451370
cg06745965
cg11550426
cg02921294
cg03835332
cg20052718
cg24182470
cg16372751
cg06579271
cg15309223
cg25912827
cg22954449
cg19396601
cg08945443
cg13482209
cg24533913
cg24700222
cg11912543
cg18177533
cg03818395
cg12469475
cg17002091
cg17859110
cg16569430
cg26732808
cg26061304
cg08526991
cg23137597
cg08084737
cg01945562
cg06000951
cg09037341
cg02054568
cg07637213
cg00714184
cg18995182
cg20382089
cg22478591
cg06975592
cg11215976
cg15629018
cg12825070
cg09796170
cg07533529
cg10156552
cg09426834
cg24837256
cg11439068
cg16757724
cg00005010
cg27378035
cg06172475
cg15061025
cg17378273
cg13447539
cg22100873
cg12795952
cg00346145
cg08633810
cg19713911
cg01811064
cg09321108
cg02914047
cg04090604
cg07408114
cg17206034
cg24837411
cg03252977
cg20645065
cg27557946
cg14731413
cg24037243
cg04592292
cg12959622
cg01707818
cg13819165
cg06423665
cg11974096
cg04086786
cg08310216
cg24724428
cg07658207
cg25023275
cg08407486
cg20511194
cg12618988
cg03160135
cg17607973
cg03211936
cg07840538
cg17777592
cg02429459
cg06651311
cg12502815
cg11235344
cg21635203
cg12754421
cg02141570
cg02915692
cg07096247
cg24225259
cg16848712
cg01595640
cg25792990
cg01350169
cg07571509
cg14986476
cg03580297
cg08729686
cg08804258
cg10211861
cg05142982
cg25214684
cg02886522
cg12129897
cg07816637
cg24664689
cg07655636
cg17085666
cg23250288
cg25155149
cg01151686
cg08330690
cg15240082
cg20927439
cg24604013
cg24400517
cg16440629
cg23226763
cg05674150
cg25939543
cg22636429
cg23164982
cg08853659
cg14846965
cg14461963
cg10242032
cg15848147
cg07581365
cg27557378
cg07043025
cg14585852
cg11871295
cg08725962
cg14713933
cg22269795
cg16801540
cg27069263
cg14224481
cg19065831
cg03549571
cg16724557
cg04352944
cg07330230
cg17452615
cg17711535
cg01565438
cg18863595
cg18052443
cg10606059
cg25338766
cg04603809
cg08423350
cg19630440
cg05652533
cg03321773
cg06249499
cg01047904
cg08544209
cg05908833
cg07155664
cg00413617
cg08066844
cg00042356
cg07726241
cg02959669
cg26466094
cg19736286
cg07170302
cg14743593
cg00965023
cg18050543
cg22851295
cg16655375
cg11927827
cg09581551
cg12644264
cg18191664
cg05240570
cg07904549
cg22001496
cg23539933
cg13857569
cg22343001
cg04374102
cg21948169
cg00647403
cg09812070
cg12796841
cg07150830
cg11609571
cg27405086
cg06218066
cg05447008
cg00481605
cg01465620
cg14405873
cg26545968
cg06885524
cg27079104
cg22865905
cg03325535
cg03108229
cg03084103
cg03694713
cg01151966
cg19525496
cg13302166
cg12651014
cg16284459
cg03203320
cg24394865
cg10609371
cg05977002
cg07878955
cg21296230
cg26531923
cg16533495
cg06949081
cg18512948
cg07116095
cg26153364
cg27453857
cg07060006
cg00135888
cg06773604
cg06704539
cg12758451
cg05591716
cg19389293
cg12267000
cg17306261
cg04662961
cg24322144
cg21377680
cg14537507
cg22076081
cg26278703
cg06189303
cg06849960
cg17115258
cg04624110
cg13461241
cg19142411
cg13929328
cg07949597
cg11464464
cg00554068
cg06149034
cg17179568
cg11755740
cg07135042
cg05985522
cg05310920
cg26646903
cg16115588
cg16002818
cg17456842
cg09678836
cg26456528
cg06620762
cg05127456
cg01070355
cg17694795
cg07630532
cg11398031
cg09063201
cg11713008
cg11368578
[truncated: 20,062 more rows]
