# Supplementary material for: DNA methylation data-based molecular subtype classification and prediction in patients with gastric cancer
Source: Cancer Cell Int. 2020 Jul 29;20:349. doi: 10.1186/s12935-020-01253-4 (PMC7388223; doi:10.1186/s12935-020-01253-4)
Supplement: Supplementary file 2 — Additional file 2: Table S2. 347 cluster-specific methylation sites. [file 12935_2020_1253_MOESM2_ESM.xlsx]

## Sheet: Sheet1
cg12512856
cg18581221
cg04943863
cg06641299
cg08069425
cg18770944
cg07394455
cg11981631
cg07790615
cg12343182
cg25618087
cg18121003
cg10201807
cg20298895
cg18556788
cg09886755
cg07600871
cg06053110
cg05251676
cg12328063
cg10364513
cg00907211
cg18772588
cg03329165
cg05956498
cg21599230
cg05387519
cg08148209
cg04154138
cg01375976
cg15847989
cg02143877
cg12886634
cg24525913
cg14168923
cg26267854
cg14794428
cg26985686
cg24378692
cg19134665
cg18368297
cg11699435
cg05293820
cg18452600
cg09465786
cg12624667
cg16556906
cg20469799
cg05089090
cg10537220
cg01499217
cg06407470
cg16764580
cg06192555
cg13567541
cg18672939
cg08853419
cg03897252
cg23087992
cg02293437
cg20697257
cg12376068
cg04892403
cg01720033
cg13892980
cg07283152
cg02288301
cg00100121
cg13648501
cg08688551
cg00800383
cg20973347
cg23799276
cg25303599
cg16793061
cg11154070
cg02962380
cg19112780
cg13471114
cg12392528
cg08986368
cg09011608
cg17984783
cg23409130
cg05779300
cg01234063
cg10166205
cg17585343
cg06353614
cg17444595
cg17387979
cg04110601
cg04965141
cg26795730
cg06873806
cg05293775
cg00843236
cg11244340
cg03433260
cg13849552
cg04578997
cg08397813
cg01001468
cg02692964
cg11976166
cg08971281
cg17940251
cg16637917
cg00990763
cg11248715
cg18420512
cg17859110
cg17934824
cg13565301
cg06982544
cg12950012
cg08073882
cg10157203
cg17872757
cg23563008
cg17460447
cg04092762
cg04305879
cg00551736
cg21212277
cg08979737
cg09927508
cg00665492
cg02035060
cg25902187
cg15774495
cg15648026
cg23921342
cg18542829
cg19650197
cg00533586
cg21881034
cg06899755
cg07258916
cg25617092
cg07393736
cg16149238
cg27270388
cg08511716
cg08325021
cg04155348
cg04389426
cg04336379
cg24700222
cg03790236
cg11256387
cg22863523
cg12510028
cg01963134
cg07952156
cg04772683
cg10277927
cg13217064
cg01118451
cg08059755
cg26745222
cg18672986
cg04839849
cg15482792
cg24098938
cg16297938
cg14597534
cg21385047
cg25780607
cg17159473
cg26642655
cg11070941
cg09392940
cg22723502
cg04774496
cg19063972
cg19217692
cg16368442
cg06131143
cg21612207
cg06881580
cg21139392
cg08684639
cg04248157
cg18104919
cg04856689
cg17470837
cg01009697
cg09918510
cg09633973
cg23134869
cg05953927
cg15624852
cg22879515
cg00778995
cg17068985
cg25033139
cg13756879
cg11794877
cg02176407
cg01574694
cg09300856
cg06695611
cg11644057
cg20938665
cg27111970
cg26297547
cg26678920
cg08323075
cg22409420
cg01183053
cg08898873
cg04276484
cg15717066
cg05088677
cg12968192
cg17137182
cg11980147
cg03574882
cg16883282
cg08718398
cg26866482
cg14796127
cg04884011
cg05552183
cg19844581
cg10203375
cg17853504
cg07295964
cg19698572
cg16803141
cg15478390
cg02353165
cg14838433
cg09201151
cg00906319
cg20554100
cg08232905
cg26068551
cg18286501
cg11714801
cg18848287
cg21548032
cg21869055
cg09518742
cg02526522
cg20383078
cg12405785
cg23355674
cg22747076
cg24498031
cg14955300
cg00594560
cg02341038
cg10957242
cg23890800
cg06994692
cg27586588
cg24980893
cg10466987
cg19570171
cg11948456
cg00929798
cg10819771
cg17752015
cg07087293
cg20593611
cg14525688
cg17641046
cg04813639
cg22156267
cg07316577
cg03497419
cg24512400
cg09588271
cg17960051
cg14860120
cg03825332
cg09763175
cg21685565
cg10104986
cg16528022
cg15248835
cg25021259
cg09111223
cg12212555
cg00167654
cg08411536
cg18454288
cg01697732
cg03938598
cg16877924
cg22281380
cg05617413
cg17739038
cg16268778
cg13732589
cg27545919
cg14422660
cg22700091
cg21364562
cg07635369
cg16785690
cg01907584
cg16533495
cg16250330
cg25912827
cg14906390
cg00662647
cg17730484
cg12615137
cg22783308
cg08748373
cg01997696
cg04290747
cg15323252
cg15892964
cg11654179
cg02714065
cg16176048
cg16416045
cg19283506
cg19191500
cg26916166
cg01394819
cg27014135
cg25694349
cg20792512
cg15623249
cg21712812
cg03734660
cg23139473
cg03434624
cg15490781
cg06508934
cg15202102
cg03307401
cg12057741
cg18996590
cg08962682
cg00767642
cg01755467
cg20110591
cg17027195
cg18324126
cg22499565
cg17128996
