# Supplementary material for: DNA methylation data-based molecular subtype classification and prediction in patients with gastric cancer
Source: Cancer Cell Int. 2020 Jul 29;20:349. doi: 10.1186/s12935-020-01253-4 (PMC7388223; doi:10.1186/s12935-020-01253-4)
Supplement: Supplementary file 3 — Additional file 3: Table S3. 271 genes obtained by genomic annotation. [file 12935_2020_1253_MOESM3_ESM.xlsx]

## Sheet: Sheet1
2020-09-05
ABCB1
ABCC8
ABCG4
ADAMTS3
AGBL4
AKAP12
ANKRD13D
APCDD1
ARSI
ASCL1
AUTS2
AVPR1B
B3GAT2
BARHL1
BHLHE22
BID
BIK
BNC2
BOC
BRUNOL4
BTG4
C10orf114
C12orf34
C12orf53
C15orf56
C1orf114
C1orf51
C2CD4C
C5orf49
CA4
CALCA
CALCR
CALY
CAND2
CAV1
CBS
CCDC81
CCNA1
CD200
CD47
CD8A
CERCAM
CHFR
CHST10
CHST11
COL23A1
COL24A1
CPLX2
CPNE8
CRABP2
CRHR1
CRMP1
CRTC3
CRYBA2
CSMD2
CTNS
CXCL12
CYB5RL
CYP24A1
CYP46A1
DKK1
DKK3
DLX2
DLX6
DLX6AS
DPP4
DTX3
DUSP26
EFHA2
EGFLAM
EHD2
ELMOD1
ENOX1
EPM2AIP1
EVC
EYA1
FADS2
FAM129A
FAM20A
FAT4
FBRSL1
FBXO2
FBXO44
FIGN
FLI1
FOXD3
FUZ
GBX1
GDF10
GFRA1
GJC1
GNA12
GNMT
GPC1
GRB10
GRID2
GRIN2A
GRIN2D
GRM8
GSG1L
GSX1
HFM1
HIC1
HIST1H4F
HLX
HOXC4
HS3ST4
HS6ST3
HSD17B12
HYDIN
IGF2
IGF2AS
INS-IGF2
JAKMIP1
JDP2
KAL1
KANK4
KATNAL2
KCNH1
KCNIP1
KCNJ5
KCNJ8
KCNK13
KCNK15
KCNK6
KLHL29
KLK10
KLK13
L3MBTL4
LBH
LHB
LHFP
LMO1
LOC100192378
LOC100287216
LOC146880
LOC157627
LOC286002
LOC389458
LOC643923
LOC91149
LRP2
MAF
MAGED1
MAPK12
MCTP1
MIR124-1
MIR124-3
MIR1258
MIR1915
MIR34B
MIR548N
MLH1
MRPL37
MSRA
MYEF2
NAGS
NDRG2
NEUROD2
NFATC2
NGFR
NMNAT2
NOTO
NOTUM
NPTXR
NR3C1
NTNG2
NTRK2
NUAK1
NUP210
NXPH4
OTX1
PAK6
PARD3
PCDH9
PCLO
PDLIM2
PKIA
PKNOX2
PLEKHF1
PLEKHG2
PLOD2
PLXNA4
PNMT
PODN
POPDC3
POU3F2
POU3F3
PPP2R2B
PRKAA2
PRKAG2
PRKCDBP
PRKG1
PTPRT
PTPRU
PTRF
PURA
PURG
PYGO1
RAB15
RAB37
RAPGEF4
RASGRF1
RBM43
RIMKLB
RIMS4
RNF215
RNF41
RUNDC3B
RUNX2
RXRG
RYR2
S1PR1
SAMD11
SARM1
SCN1B
SCNN1B
SDC2
SDCBP
SETBP1
SFMBT2
SFRP2
SH3GL3
SH3RF3
SHPK
SLC16A3
SLC26A4
SLC2A6
SLC35F3
SLITRK3
SMO
SNX24
SOCS2
SOX14
SOX2
SOX21
SOX2OT
SOX5
ST3GAL4
STK32B
STOX2
STX11
STXBP5L
SV2C
TCF4
TGFB1
TGFB2
TIMP2
TMEFF2
TMEM26
TMEM59L
TMEM61
TMEM65
TNFRSF11B
TOX2
TRAM1L1
TRANK1
TRIM17
TRIM62
USP51
VGLL3
VPS37B
VTN
VWA5B2
WDR17
WHAMML2
WNT4
WNT9A
WRN
WSCD1
ZBTB16
ZFHX4
ZNF365
ZNF385B
ZNF461
ZNF467
ZNF555
ZNF677
