# Supplementary material for: DNA methylation data-based molecular subtype classification and prediction in patients with gastric cancer
Source: Cancer Cell Int. 2020 Jul 29;20:349. doi: 10.1186/s12935-020-01253-4 (PMC7388223; doi:10.1186/s12935-020-01253-4)
Supplement: Supplementary file 4 — Additional file 4: Table S4. The expression profile of the 271 genes in 160 samples. [file 12935_2020_1253_MOESM4_ESM.xlsx]

## Sheet: Sheet1
sample	TCGA.BR.8081.01	TCGA.VQ.A8DZ.01	TCGA.VQ.A8PU.01	TCGA.BR.8077.01	TCGA.CD.5801.01	TCGA.HU.A4HB.01	TCGA.HU.A4GD.01	TCGA.BR.7716.01	TCGA.BR.7722.01	TCGA.VQ.A8PD.01	TCGA.BR.6563.01	TCGA.HU.A4GT.01	TCGA.BR.6707.01	TCGA.VQ.A8E3.01	TCGA.BR.8588.01	TCGA.BR.6803.01	TCGA.VQ.A922.01	TCGA.IN.8462.01	TCGA.CG.5725.01	TCGA.D7.A747.01	TCGA.F1.6875.01	TCGA.RD.A8NB.01	TCGA.BR.A4QL.01	TCGA.BR.7717.01	TCGA.VQ.A91D.01	TCGA.D7.6822.01	TCGA.D7.6525.01	TCGA.D7.A4YY.01	TCGA.BR.A453.01	TCGA.R5.A805.01	TCGA.R5.A7ZF.01	TCGA.BR.A4IV.01	TCGA.BR.8369.01	TCGA.MX.A663.01	TCGA.EQ.A4SO.01	TCGA.HU.A4GH.01	TCGA.BR.7851.01	TCGA.SW.A7EA.01	TCGA.BR.8676.01	TCGA.D7.A6F0.01	TCGA.BR.8059.01	TCGA.BR.8286.01	TCGA.VQ.A8PF.01	TCGA.FP.A4BF.01	TCGA.VQ.A8DT.01	TCGA.BR.8484.01	TCGA.D7.A6EX.01	TCGA.VQ.A8PK.01	TCGA.D7.8574.01
CHFR	8.7149	8.543	8.3378	8.3346	7.4922	9.016	9.321	9.5921	9.2216	8.6105	8.7782	5.9021	7.2129	9.3893	7.7551	8.5161	9.637	8.5484	7.5859	9.1599	8.6282	7.8043	6.2818	7.9383	6.536	9.0973	6.1163	7.1625	8.7596	8.9213	6.4105	8.9627	7.4337	9.3309	8.2627	8.1603	7.4587	6.0852	5.6743	6.8487	8.2917	8.9899	8.7287	7.7979	5.7032	9.3798	8.3696	6.7519	9.2752
EFHA2	4.9976	3.5755	5.4953	5.1175	4.0226	5.5586	4.8914	4.1605	5.7028	6.3629	6.6862	3.479	6.8499	3.5706	5.9063	6.4927	6.9602	5.6012	6.7905	7.486	2.8609	5.9712	4.4413	5.2714	3.3551	3.4987	3.3991	4.0457	7.7774	4.9469	3.6031	7.9118	6.5966	6.6009	6.5082	3.1635	4.2491	4.8469	9.1106	6.6794	5.9026	5.1736	4.9383	6.2545	2.9203	4.8369	4.052	5.9667	6.6045
VPS37B	10.1823	11.1683	10.4606	9.5026	10.8778	10.332	11.0644	11.1083	11.5216	11.1483	10.858	11.1119	10.7895	10.7571	10.4928	11.0664	10.5304	12.182	10.1695	9.7856	10.0691	10.8985	9.8032	11.661	11.2493	10.2881	12.3087	10.6753	9.7668	11.3656	10.9736	9.6944	11.3473	10.0915	10.623	11.1936	11.2359	10.8858	10.1733	10.23	11.5397	11.1715	10.9301	10.2085	11.4393	10.338	10.3132	12.3176	10.199
RUNX2	9.1069	7.2075	8.2595	7.3883	6.9887	8.447	6.6361	7.4324	6.9372	8.8821	8.1217	7.0586	8.4136	7.7833	7.869	6.8148	7.7536	6.5863	9.0853	7.9268	7.0288	8.2746	6.4522	6.8312	8.1857	7.6179	8.9676	7.9321	7.1782	8.3484	10.3373	7.6166	9.1351	7.9264	6.2521	6.5616	7.9368	8.2056	11.2224	6.57	8.8513	7.3777	8.948	9.8312	7.8423	7.4905	6.8081	8.1837	9.2863
S1PR1	9.6678	9.0588	7.7064	9.8701	7.9524	9.8159	7.8542	8.8472	9.1973	10.8683	11.0066	8.0456	8.5963	9.135	10.6015	10.8501	9.6052	9.8955	8.4334	9.9327	8.4008	9.577	6.5555	8.9967	8.0573	7.5401	7.5173	7.6214	10.7454	9.7534	8.1193	10.3142	9.9521	10.5601	7.8259	7.9233	9.3183	6.1209	8.2098	8.188	9.2829	10.1302	10.3238	9.1533	7.4431	9.573	7.9049	7.9373	10.8459
EPM2AIP1	8.439	9.6893	10.1709	9.6308	8.9359	9.9592	10.2805	8.6856	10.5131	9.9679	9.2974	6.2056	9.0905	8.0063	9.0218	9.095	10.1155	9.7775	9.8372	10.5517	9.2267	8.6401	6.4114	8.7776	10.0162	9.8962	8.4004	7.2196	10.2273	9.0697	8.9007	10.4297	9.0271	9.6428	9.1176	8.417	7.7649	7.2567	11.0351	8.8626	9.3888	9.5426	9.8467	10.0741	8.88	9.7259	9.9672	7.775	10.4042
CPLX2	1.0391	0.4018	0	2.194	6.5724	4.7386	5.0245	1.8631	1.4655	1.8959	4.8777	0.433	0.8217	3.0931	3.4484	5.8209	6.4553	2.6365	6.3392	3.8999	6.0216	1.4562	1.15	1.0638	0.6113	11.7316	0	0.3369	6.2157	3.2337	3.3835	5.5099	3.5697	4.512	2.339	0	2.0961	0	0	0.3531	0	1.2541	0.7368	0	1.2987	2.4458	11.6274	2.091	4.8476
B3GAT2	3.656	2.2927	2.7468	0.6002	2.8294	4.1029	5.4648	1.8746	4.2725	4.0145	4.2508	4.8928	3.2875	4.1865	3.2323	3.0806	5.0683	3.6622	3.408	4.3672	3.5021	4.0456	3.5967	2.1149	3.441	4.0033	2.4011	3.0249	3.3923	2.7056	3.387	2.642	3.895	3.8947	5.285	4.1977	3.6786	3.633	1.0463	3.2322	2.6568	3.7107	3.7831	4.9462	4.0783	3.6931	3.3786	4.1944	4.0352
LOC100192378	3.0679	1.1921	0.6336	0.5953	0	0.6953	2.531	0.8411	1.1206	2.022	3.1978	0.433	1.7235	0.8774	1.3594	2.7575	2.9278	0	0.9819	6.278	0	3.7608	2.555	2.0947	1.9641	0.414	2.02	1.5062	7.0918	2.3795	0	6.6027	1.8112	3.2932	0	1.1238	1.7193	0.6479	0	0	1.941	2.3661	1.8742	4.2493	1.067	1.8754	2.5536	0.4931	3.6438
NTRK2	7.7446	6.2141	7.9446	6.3434	9.8045	4.0695	6.9468	6.1479	6.6388	6.066	8.1935	3.8023	3.5539	4.9603	7.6046	8.3616	8.6851	8.8315	5.3739	8.9239	12.8149	7.2969	3.1245	6.686	5.7484	7.9007	3.6391	5.8398	9.854	10.0991	7.6685	9.3562	9.5501	9.6674	6.6826	5.4017	6.5193	3.0652	2.3953	10.4021	6.8198	7.1195	4.8904	7.3717	4.1823	6.0432	11.3953	6.8872	7.7202
ABCG4	2.7283	1.8359	1.0722	0.5953	2.3158	2.5738	4.5816	1.6371	2.6519	2.6094	2.6237	0.7655	1.3419	3.1621	1.6265	4.0631	5.7844	3.7819	1.5609	3.6019	2.925	2.8635	1.15	3.1983	2.2305	2.8708	1.1016	0	4.5524	2.5955	2.975	4.4489	3.2272	4.4627	2.1959	2.2728	1.7193	1.7082	0	4.3116	3.1223	2.3661	2.807	0.8631	1.4983	2.2796	1.7805	2.2228	2.534
HLX	7.8779	7.3364	6.0457	8.2403	6.5316	6.9888	5.329	6.8217	7.131	7.5683	8.013	6.0992	7.7896	5.9854	7.2163	7.6443	8.8786	6.841	7.0246	6.7581	6.5644	6.931	6.2667	7.7206	6.9686	6.7192	6.8044	7.0808	9.7934	7.8927	6.0107	7.929	6.853	8.5782	6.314	5.7878	6.9899	6.398	6.8848	7.3727	7.9522	7.3493	7.392	7.8085	5.3882	7.3322	6.1024	6.6963	8.365
GJC1	7.1356	7.3535	9.4571	8.0364	6.1557	7.6196	7.6496	6.5963	7.7425	9.5736	8.395	5.7788	7.9415	7.0715	7.8625	10.1605	10.2917	7.6261	9.8006	10.906	6.7349	8.4271	5.9532	8.3095	6.5724	7.6032	6.5923	6.154	10.705	9.0389	7.528	11.2653	9.9287	9.2597	6.2385	6.8092	7.4587	6.5714	6.8183	9.8174	9.515	7.7622	8.5271	7.9538	5.8009	7.1332	7.5016	7.7286	7.9995
GNA12	10.9345	11.0181	11.0118	9.946	11.0623	10.5244	10.2905	11.419	10.245	11.0286	10.7608	9.5907	9.8641	10.702	10.4697	11.5327	11.5241	10.5912	11.2658	11.5438	10.8264	10.7088	8.96	10.3441	10.8982	11.451	10.6327	10.4732	11.5769	10.5039	10.7753	11.7862	11.0821	11.1763	10.4966	10.6505	10.7319	9.5998	8.9919	10.9661	11.228	11.1004	11.0282	10.6179	9.9403	10.4651	10.6684	11.0078	11.3496
GRIN2D	10.6641	10.845	10.8466	9.6102	7.8147	9.5683	11.6958	12.3461	9.1474	9.895	9.5789	10.698	6.4549	11.412	10.3409	9.2618	11.831	11.4405	7.8556	9.1063	6.4051	10.5127	11.3192	9.9976	10.9328	10.9866	8.6527	6.3008	6.8978	9.6932	9.8193	7.9309	10.8657	10.1393	10.3435	10.3686	10.0719	10.7114	5.7333	9.5996	10.2094	10.6747	6.6721	10.8669	10.5117	10.0901	8.5511	10.0311	9.7771
WSCD1	4.8114	5.5328	3.5205	4.3148	3.8998	6.0715	5.4911	7.4672	6.9915	6.2188	7.1814	3.2327	6.2077	4.6109	5.69	7.7604	8.4583	6.1292	5.9866	6.6014	8.1609	6.0107	3.1902	5.8092	3.905	3.7331	5.0314	3.5259	7.3645	6.3224	6.7579	7.8268	6.4524	8.676	9.2451	3.1635	5.4127	1.0934	5.6439	5.2006	6.5342	5.1171	5.9382	3.9385	3.6645	5.084	10.1497	3.5356	5.9508
NUP210	10.0406	10.2637	9.8908	9.5466	10.3986	11.5193	10.7049	11.6793	9.9562	11.0256	10.1389	6.2394	9.7897	9.1177	9.3333	9.8526	11.7506	9.4493	11.9345	10.3494	11.6239	9.4147	6.8979	10.7108	7.3739	12.397	6.7181	8.2032	8.8177	11.7862	11.0957	8.9765	8.5854	10.9184	10.4759	11.3171	8.8757	6.2767	6.338	11.2631	10.6744	10.7758	11.6006	11.2743	7.2559	10.8817	10.8506	11.94	11.8498
PRKCDBP	8.999	9.7033	8.5981	9.6702	9.0431	9.4647	8.5791	9.2182	10.9443	9.4029	11.0698	8.5021	8.8597	8.0457	9.5932	10.9665	9.5944	10.0431	9.6857	11.7545	8.7292	9.8828	9.5278	11.2946	9.7933	9.2935	10.1902	9.3064	11.7245	9.745	9.588	11.3403	9.9113	10.9996	9.7083	9.0293	8.7474	11.0301	8.0037	9.3286	10.5778	10.8788	8.518	11.1183	8.7219	8.4042	9.9957	9.1074	9.7068
C1orf51	6.2462	5.5723	5.5473	4.9125	3.7655	5.4605	7.9297	5.804	5.9694	5.5312	6.4005	3.479	3.9618	5.9468	4.7033	6.3792	6.7929	3.8415	9.0271	6.5379	7.923	5.4675	5.2928	6.7385	4.5169	7.816	7.3551	2.584	7.1844	4.5667	4.9946	5.3376	6.7614	5.6213	4.9246	6.8429	3.7839	4.2586	4.6725	6.0541	5.4989	6.0962	5.222	7.5775	6.3899	7.5327	7.8843	6.7519	5.3151
PRKAA2	4.0421	4.918	1.0722	8.056	0	6.0848	8.9986	7.3671	5.8124	6.0062	6.2455	0.433	3.2391	4.2154	6.9194	9.1399	8.2971	7.8529	8.9107	11.1107	10.3734	7.4715	2.8269	5.7665	1.3689	2.6594	2.9774	2.055	10.1675	7.9478	9.347	10.869	8.8696	7.6468	7.7366	11.0415	6.2788	2.7374	5.176	8.7904	7.4347	3.5385	3.1696	2.6607	4.9846	3.1711	8.7355	6.9971	3.7504
WNT9A	4.5976	3.2253	1.0722	2.6108	2.3158	3.2733	1.9516	5.502	1.9767	3.9018	5.3582	1.0357	1.3419	1.9743	5.8682	7.6291	4.3516	4.6966	4.0951	7.7232	2.8609	5.819	4.2388	4.5457	4.5002	3.8374	5.8653	4.2588	7.2975	3.8945	5.1421	8.56	7.084	6.2841	1.8587	3.8641	5.1454	1.4333	3.0801	3.3825	5.8529	0.9437	2.5022	0.8631	3.3399	3.5455	3.1364	4.4982	3.8968
TRANK1	9.4716	8.6391	8.9188	9.3696	8.6963	11.2636	9.1688	10.0078	9.4139	10.6991	10.0178	8.2318	8.4677	10.3148	9.9291	9.5838	9.6985	9.5938	6.9006	9.8172	7.0964	10.6852	8.8461	8.204	8.8094	9.4511	9.199	9.5043	9.2999	10.1314	6.868	9.882	10.0412	9.8083	8.4654	9.0342	9.0274	10.3161	7.7054	7.7782	8.9386	8.318	10.4048	10.3392	9.4512	9.8709	7.9282	9.3529	11.492
PKNOX2	5.3973	4.3185	4.1773	3.8361	2.6565	5.2884	4.9371	4.2025	5.5118	6.0364	7.1202	3.178	2.9831	3.6688	5.6606	7.6367	4.4088	5.4177	3.4904	7.4289	1.9882	5.286	2.3402	5.2301	2.7092	4.0835	3.5942	2.3805	8.2298	4.6656	3.1244	8.2046	6.7446	7.3135	2.2692	1.9812	4.7306	4.8469	3.5426	4.8446	5.0107	4.0617	4.9225	3.8995	3.7055	4.7119	4.2496	3.1282	6.3987
NMNAT2	4.9655	7.5787	9.1436	6.3343	3.0522	3.9003	7.8241	6.412	5.4742	6.563	5.4175	4.2095	2.4867	5.3191	5.2891	7.4199	10.0949	5.9914	3.9202	8.2835	3.8598	6.0718	3.2531	5.2714	5.2045	4.9656	6.0346	3.4584	7.1049	7.19	4.1126	7.8808	6.7333	7.3376	4.9133	6.8392	3.7492	4.5304	0	4.8857	5.32	4.9971	5.7001	5.4593	5.0811	6.7317	7.5132	8.9187	5.1881
MRPL37	11.2457	10.6735	10.933	10.4424	11.5927	10.2385	11.0019	11.2818	10.4436	10.2996	10.6286	11.3178	11.664	11.0768	10.8979	11.3106	10.2663	10.4465	11.8801	10.2832	10.7583	10.8299	11.2787	11.3341	10.8946	10.6838	11.5481	10.6132	10.4499	10.5043	11.4583	9.97	9.9702	10.3328	10.752	10.6217	11.056	11.3572	11.1003	10.6046	10.059	11.5364	10.7733	10.2943	11.0646	10.6889	10.4591	10.2145	9.8994
BOC	9.2133	6.6476	5.7677	7.1182	6.4573	7.5233	6.5207	8.4846	8.3579	8.959	10.7743	5.2385	7.6199	5.8868	9.7057	11.299	8.7223	9.8345	8.6255	10.9865	5.3997	9.4117	6.6461	8.7431	6.7024	7.3117	8.3268	7.598	12.125	7.928	3.6031	11.9622	9.8596	11.2839	5.2753	5.2756	8.5088	7.1854	6.4299	6.7812	9.238	6.8861	8.2476	9.0344	6.0358	8.5732	7.7438	6.436	11.3501
LHFP	9.4745	8.387	7.259	8.627	8.4256	8.1306	7.293	8.2831	9.6023	8.7239	11.1122	7.6298	8.8973	7.6025	9.2749	11.034	9.6021	9.7192	10.2033	10.2605	9.558	8.6476	7.5001	9.5975	7.7671	8.0991	8.8423	7.9598	11.3727	9.0424	6.6263	10.7726	9.5573	10.9455	7.6705	7.1638	8.6879	8.0133	8.8658	7.8955	9.4462	9.269	8.994	10.6043	7.1744	8.8289	8.8125	8.4556	10.4612
HYDIN	3.6957	6.3453	1.6805	7.0194	0	5.2301	8.4975	3.8534	2.1773	4.2502	4.2205	2.5608	1.7235	5.9759	3.3034	2.7575	7.2497	3.8987	5.3044	6.3289	1.5745	4.9539	1.6002	2.0947	2.3842	1.734	2.5767	1.8598	4.0799	3.2337	7.5347	6.1541	4.9001	6.1428	4.8902	3.2993	1.5682	3.2484	0	6.5868	2.3382	3.701	3.6626	4.2179	3.7055	3.617	2.1406	5.6875	4.3339
GBX1	0	0.7159	0	0	0	0	3.8464	0.3378	0	0	0	0	0	2.1204	0	0	3.6515	0	3.3595	0	0	0	1.15	0	0.3378	0.414	0.8188	0	0	0	0	0	0.5041	2.3813	0.3089	2.8462	0	0	0	4.9901	0	1.9147	0.415	0	0	0	0	0	0
PTPRU	8.1609	10.6156	8.5648	8.9467	8.0603	8.1274	9.2344	10.9052	8.7151	9.9317	8.7683	9.5729	6.5989	11.0667	8.6086	9.1532	11.8827	8.9274	8.7136	8.9072	8.8246	9.8005	9.3151	10.3331	7.2815	10.7299	12.2032	10.0558	8.4139	8.6113	10.2976	8.8855	9.8583	10.6925	8.6099	11.2397	9.8166	9.8736	3.5426	11.1502	10.6626	10.5082	7.8884	9.0422	9.1896	9.7872	5.9054	11.4258	8.5808
PTPRT	1.7915	2.6918	3.7148	3.6723	0	5.2301	6.3953	2.9251	3.8585	5.8362	5.6204	0.7655	1.3419	3.8046	2.2183	4.6494	3.4481	3.1886	1.5609	6.5379	0.4111	2.7927	4.2696	0.6279	0	3.9961	1.8773	1.3661	5.1036	2.8689	6.8994	5.1933	5.0165	5.7084	2.2692	6.5251	2.4817	0	0	2.583	0.4913	3.219	4.3689	1.1561	3.8217	5.2506	3.1364	2.091	6.4231
CPNE8	6.8797	7.8131	5.946	7.3299	5.6649	7.3535	6.0857	6.5196	8.1198	7.1687	7.1899	4.9094	6.0157	6.3161	7.1113	7.1908	8.5628	7.4266	6.3564	7.8242	6.6756	7.0383	4.6425	6.5415	5.0057	5.2183	8.6039	6.3712	7.6864	8.1788	8.7421	8.2987	6.6754	7.8897	7.6346	8.9369	6.178	5.9329	5.9476	6.9032	8.4557	6.6936	7.1358	8.2403	6.129	6.9756	5.0509	8.1047	7.2699
TNFRSF11B	5.2584	11.3965	7.6038	9.1315	3.6175	7.4588	8.2482	7.3808	4.0751	7.956	7.4356	6.9647	4.6757	3.228	6.7124	7.6593	9.0046	8.882	6.154	7.3199	11.0294	5.2989	4.9193	6.9053	4.5002	6.3357	6.2381	7.4712	4.3465	7.384	9.6261	7.7364	7.7741	7.547	9.6905	9.1865	6.429	3.0652	1.6464	7.7691	7.4615	9.2418	5.7634	9.3178	7.0408	6.1374	10.9011	7.4944	6.4706
DUSP26	3.006	3.0121	1.0722	4.2387	2.932	3.4472	4.3305	3.239	4.5063	4.0865	5.3881	1.2631	1.3419	2.8634	4.3442	6.3425	3.8711	4.6306	7.3648	7.0127	1.4052	2.7182	1.7817	4.579	0	3.7331	5.0481	0	6.6424	2.1253	0	6.5738	5.0892	6.3397	0.5633	1.4693	3.3922	0	1.0463	4.6826	5.1977	1.2541	3.544	2.4606	1.8299	4.2092	4.8462	3.9321	4.3677
ZNF365	4.466	3.3668	3.1242	1.3406	3.3623	2.7829	5.7942	2.9251	2.5104	4.0865	5.4319	2.7971	2.6718	4.1489	3.8123	5.1946	6.2669	7.6429	5.1545	5.3712	6.6283	3.3317	1.15	3.4349	4.1172	1.22	4.1543	3.9507	6.2217	3.8105	6.1037	5.2672	4.3391	3.7688	1.6549	1.3069	4.0352	4.3814	1.6464	2.8833	4.3839	4.5902	3.1152	5.945	2.9203	3.7816	7.4939	5.5436	3.8496
CCNA1	1.2671	0	0.6336	2.0233	0	1.9208	3.1123	1.0393	0	0.7488	2.4068	0	1.7235	1.8119	0	2.5146	5.3454	1.1108	0.573	1.9205	0	0.7635	0	0	0.841	0.414	0.4668	0.3369	3.7527	1.6331	0	3.4931	0.5041	2.8326	1.4177	0.3727	0.7269	0	0	0.6365	0	0.9437	0.415	2.5641	0	1.1284	0.5725	6.6849	0.5648
C1orf114	2.2835	5.2211	4.2206	0	1.5799	4.7047	4.8914	1.7545	5.6018	2.7619	2.2847	2.868	2.6718	2.7585	2.5103	3.8172	4.5169	3.8987	6.4798	4.2559	6.5844	3.5622	2.6514	3.11	1.9641	1.734	1.3379	1.7858	4.8306	5.0962	5.4558	5.1418	3.7147	5.2955	8.036	7.0106	1.9811	0	5.2587	4.9901	1.7799	0.9437	2.4148	2.3491	3.2869	3.5455	6.2574	1.603	3.1931
CSMD2	6.1205	3.5361	2.5759	3.2756	1.8689	6.264	6.8781	7.1295	3.9158	6.7062	6.0992	2.7971	3.6452	4.752	6.5124	5.8604	7.7971	4.0578	2.4298	4.6251	1.4052	4.7258	3.3711	4.7927	4.2432	4.8204	6.1477	5.6862	6.2337	5.2634	3.6031	8.4048	4.9399	6.0205	2.6987	2.3582	6.0484	4.8469	0	3.1767	6.8657	4.5047	5.5232	5.7828	7.3199	4.4824	3.9189	8.9618	6.8639
KAL1	8.8962	6.6751	5.6617	7.4943	7.5341	5.4707	5.2222	8.1107	6.8444	7.2157	9.0784	7.168	6.6103	7.3631	9.452	7.4418	9.7064	6.9932	6.2121	7.9835	5.9465	8.5597	8.1365	7.5294	7.5888	7.654	6.8529	9.5043	7.4875	7.9697	3.4975	8.3089	5.855	9.3137	3.9823	4.2241	8.5307	9.0726	4.8954	6.0541	8.9959	8.7634	8.5833	9.7429	3.8217	7.8377	7.1622	7.7937	9.2774
TGFB1	11.9024	10.6598	9.1687	10.8439	11.1381	11.1647	8.9039	11.4956	11.3784	11.2904	12.2033	9.8734	10.9141	11.5266	10.9392	11.9574	11.8046	11.7166	10.2021	11.6951	11.0645	10.7421	10.0371	11.4522	10.5777	11.1145	12.1223	10.9075	11.8062	11.0985	10.8019	11.241	10.411	11.3187	9.1777	8.8676	10.827	11.5137	9.3857	10.7848	12.5121	10.6178	11.2877	11.5583	9.2217	10.7737	12.367	10.0339	12.6172
SOX14	3.5299	0.4018	0.6336	0	0	3.3188	3.1123	0	0	0.4224	0	5.438	0	4.1145	5.1895	0	2.1059	0	3.966	2.3725	6.3479	6.5349	4.4141	1.3982	1.2134	7.0939	0	3.926	2.856	3.471	4.3736	1.9581	4.2467	2.9799	0.7794	1.4693	0.4087	0	0	1.0768	0	0.9437	0	0.8631	5.9447	0.6718	4.5785	0	1.7638
CAV1	10.358	9.8626	8.9625	11.0623	8.6542	9.5818	9.8525	10.7896	10.3481	10.8583	11.5868	9.3064	9.8841	9.3721	10.7303	12.8443	10.7197	10.9183	8.8233	13.1172	8.3579	11.1703	8.9787	10.7452	8.6584	9.3752	13.9713	9.6625	14.6432	10.1598	11.8005	13.7114	12.3019	11.6418	9.1057	8.751	10.0309	10.3276	10.3379	9.4109	11.6026	10.6046	10.2547	10.2387	9.6452	9.4383	10.5477	9.5665	10.3847
CYP24A1	0.7684	0.9736	0	0.5953	1.5799	2.9655	5.7942	1.3689	1.4655	3.0847	0.8958	0	0	6.0955	1.0313	0	4.5427	2.9923	1.9728	2.7161	8.0998	1.033	0	1.8977	0.3378	6.3767	9.7054	0.8391	0	2.2579	7.8076	0	1.6282	5.9147	0	7.1399	0.9874	1.0934	2.3953	5.0517	1.5986	1.9147	0	1.7895	1.8299	0	1.9718	2.4549	0.9696
NR3C1	9.9217	9.4238	8.7591	9.4178	9.0825	10.8031	8.5314	9.8096	9.9638	10.3422	10.9755	7.6247	8.9851	8.7759	9.8955	10.5317	9.9041	10.1978	10.1109	11.6408	7.1577	9.7312	8.8359	8.732	8.4929	8.5259	7.9303	10.3163	11.0427	10.2316	9.119	11.3062	10.1144	10.4148	9.117	9.4062	9.1859	9.1101	9.5257	9.9656	10.3398	9.9951	10.4502	10.1818	8.7043	10.8651	8.3482	9.6603	11.4432
NXPH4	7.0153	7.0591	4.8363	5.2	4.2904	4.0695	5.1068	6.412	3.5323	3.2486	4.8348	7.4422	5.5323	3.9679	4.9425	4.737	8.8112	5.2738	8.6951	4.0286	5.4765	3.6846	10.998	5.9431	12.4382	9.2889	4.3828	3.5903	4.7659	4.1886	9.7958	5.5695	3.8877	6.2263	5.1156	5.0883	9.6442	3.486	9.3578	8.0589	5.9124	6.8634	3.0586	5.0418	5.2704	3.872	4.8704	3.6802	4.7482
HS3ST4	0.4348	0.4018	0	7.4316	0	1.3494	7.5128	1.0393	0	0	1.1959	0	0	1.1734	3.6418	1.3626	2.9278	1.4539	0	1.9205	5.8259	0.4317	0	0.6279	0	9.7821	0.8188	2.5194	0	0.5062	0.8936	2.2772	1.1729	6.3533	0.7794	0	0.9874	2.7374	0	7.4433	1.941	0.5476	0	0.8631	0	0.3747	3.3582	0.4931	0.9696
MAGED1	10.8131	10.8882	12.3241	11.2651	9.0395	11.4222	10.5544	12.7694	11.0587	11.1172	12.2631	9.1996	9.7696	9.4562	11.5674	11.48	12.8954	11.287	12.5564	11.4283	12.4029	9.9076	11.4484	11.5336	12.517	12.4297	12.2463	11.2055	12.1779	12.0274	10.4407	12.218	11.0386	12.5179	12.5176	11.1456	10.2536	9.9325	6.705	11.4056	11.2912	11.8678	11.0749	11.5332	11.6706	12.2992	11.7404	12.522	12.6649
CCDC81	1.4638	2.5406	1.6805	3.1975	1.8689	2.6469	3.9392	2.1471	1.9767	1.7576	3.5017	1.2631	3.3518	2.6872	2.0467	3.9206	3.3925	1.4539	2.4298	1.2587	3.2084	2.5565	0	2.0947	3.1127	1.4124	2.379	2.4516	6.1538	1.177	1.8373	5.3376	3.7147	4.536	1.5412	2.182	1.5682	0	2.6613	2.5146	2.9051	2.8079	1.4148	4.9682	1.2987	3.1711	3.288	2.9108	0.9696
CRABP2	5.7577	6.7716	8.7828	5.7028	3.3623	4.3136	6.8663	8.8213	4.1245	6.1444	9.5013	4.7307	3.8889	5.6061	7.3969	7.2011	8.9941	12.2709	10.2217	4.0286	6.9956	6.2869	5.6133	8.9433	6.1478	9.3177	12.8803	7.1651	10.0578	7.231	8.8903	10.6403	8.0986	8.8331	9.9015	7.1579	5.1184	9.464	2.3953	9.1661	7.8992	6.5516	3.7001	7.8653	8.9109	4.1859	8.4032	9.087	7.3984
CYP46A1	3.7719	2.6182	2.1071	1.6056	0.7339	3.3629	8.085	2.0585	4.614	3.6515	3.8419	1.926	3.5539	5.1593	3.2251	4.2335	5.2547	3.3613	5.7845	4.4523	2.4023	3.9354	2.4516	3.0158	3.3551	3.3654	3.1109	2.055	5.3553	3.8945	2.8083	5.608	4.8169	4.7966	2.4691	2.4389	3.8178	3.2484	3.0801	2.1136	3.763	4.4448	3.1152	3.4367	3.488	2.4458	3.1364	4.5987	4.1898
SLC35F3	1.4638	0.9736	0	2.3467	1.5799	2.7829	4.7953	5.2454	0	1.6046	2.5193	0.433	0	3.2911	2.6367	3.3825	4.3221	2.6365	0.9819	2.3725	0	1.783	0.492	1.8977	0.3378	0.414	0	0	1.6708	2.3795	4.3736	2.0725	2.1197	2.4836	5.6833	0.3727	0.7269	0	0	0.8733	1.7799	2.6039	1.4148	6.5221	3.9969	1.9875	0	5.3838	0
FIGN	4.5333	6.7716	1.6805	4.3148	6.9192	5.2061	4.6381	4.8162	3.5323	5.9675	6.2858	1.4595	9.0534	3.5706	5.06	6.5979	6.4348	4.2893	6.4798	6.0239	1.8631	4.4315	1.7817	3.2816	2.925	5.9578	4.0249	3.7111	6.3486	5.2947	2.6199	7.0247	6.7162	7.1482	5.5645	6.8392	3.7492	3.332	8.1132	7.0463	4.6634	4.0212	4.7366	4.3685	3.8944	5.6841	3.2142	6.1925	6.6257
SNX24	7.5087	7.96	6.8677	6.9965	6.1823	8.4094	7.7427	7.5987	7.9656	7.4913	7.3658	6.2855	6.811	7.8265	7.6726	7.0208	6.5601	8.5573	6.6435	6.7581	6.3939	7.5407	6.8479	7.9189	7.5769	6.3416	8.4359	8.35	7.5124	8.1662	7.9445	7.6166	7.1534	7.0391	6.814	7.895	7.5797	8.0101	9.0966	6.8864	7.2509	7.7185	7.2758	8.0394	8.6331	7.737	7.0763	7.1866	6.9049
TRIM62	8.1049	7.8558	7.5791	7.457	7.7803	8.3762	7.8422	8.3476	7.8819	8.3239	7.8928	7.0357	7.7125	8.0157	7.654	8.3934	9.7241	8.2545	8.3257	8.3891	7.3419	7.7041	6.7035	7.2379	8.1092	9.4158	7.3884	7.6909	8.6213	7.6696	7.198	8.003	8.1377	7.9264	6.9344	8.8667	8.5217	6.873	6.8717	7.12	7.834	7.4172	8.1477	6.9948	8.0393	8.4155	7.8991	8.9629	8.7842
NDRG2	9.6647	9.3772	9.7249	9.7086	8.5277	10.0689	9.9138	8.9338	10.9958	9.5118	10.7683	10.1841	9.5582	9.6934	10.1769	10.8501	9.8476	10.5842	7.8916	10.4491	10.0629	8.381	11.1302	10.095	9.361	9.5883	7.3949	9.7198	10.825	9.1868	9.0483	9.8498	9.5257	10.2898	10.4131	9.4433	8.8161	5.4054	7.4216	10.2951	9.24	8.058	9.5871	7.6261	10.5178	9.9159	8.6576	9.3466	10.3522
NPTXR	7.7866	7.5219	4.4563	8.5406	5.1491	6.2287	7.1739	10.3571	7.0629	6.9833	8.2435	4.0357	4.9147	5.9759	8.0217	10.1802	9.3332	7.8383	5.3908	10.0377	6.9033	8.093	4.9763	7.4004	5.727	8.5845	7.1951	5.0707	10.5172	7.1775	5.2106	10.5404	8.7486	10.4127	4.5513	3.5006	6.7563	4.6973	3.7848	9.1689	8.3323	5.1171	5.5946	8.8	6.1807	6.8062	10.4401	8.5307	7.4742
CTNS	9.3151	8.981	7.7498	9.0351	8.5009	8.6416	8.331	9.2686	8.7498	8.649	8.5695	7.9398	8.5048	8.9895	8.532	8.6467	9.3573	6.6728	7.8239	8.9161	8.1969	8.7158	7.6243	8.8674	8.3325	8.5452	8.8097	8.9124	8.2973	8.1027	8.57	8.5735	8.3815	9.7765	7.757	8.4402	8.7394	8.7711	7.5509	9.7063	8.7975	8.8504	8.88	9.0114	7.9588	8.7232	7.474	9.8525	8.9389
RAB15	8.2453	9.9843	9.5524	9.7218	5.7204	9.67	10.8791	9.9704	9.7591	8.918	8.6419	10.5309	10.3284	9.6407	9.9536	9.0586	11.1533	8.6245	7.7936	10.0661	10.8106	9.179	9.6283	9.0992	10.631	9.4491	9.8961	9.0972	8.569	8.7403	9.8914	9.0429	9.1351	9.8261	7.7575	8.3311	9.4586	8.8282	5.1329	10.3656	9.8978	8.3326	9.5382	9.2132	10.2755	8.6316	9.9672	9.4452	9.6313
STXBP5L	0.4348	2.2794	1.4082	0	0.7339	1.5148	4.4615	1.7545	0	2.2455	2.7211	1.0357	0.8217	3.7607	1.6265	2.5146	4.5427	1.4539	1.5609	5.8947	6.079	4.6274	2.8269	0	1.0392	2.935	0.8188	1.5062	5.2409	1.9791	0	6.4628	2.1197	3.0482	0.5633	2.2728	2.4817	0	0	2.7705	1.3911	0.5476	0.9999	0	2.6112	4.7758	8.8047	3.4839	2.1224
WDR17	3.1271	3.7579	0	2.6108	3.2662	4.1217	6.2397	2.6498	3.9709	4.6527	5.0562	0.7655	1.3419	2.778	4.2285	5.1946	8.1725	4.2011	1.3002	6.1136	0	4.4774	1.6002	2.2681	1.0392	0	1.541	0.8391	5.6964	3.3572	8.2099	5.9745	4.9201	5.2086	7.1092	1.9812	1.7193	0	2.8859	4.0226	3.8869	3.219	2.5022	3.2001	2.849	7.4833	7.486	8.5807	5.1497
PLOD2	10.2434	10.6097	9.4918	10.8282	7.8483	10.2278	10.69	9.9532	10.4326	9.9292	10.3444	10.1171	8.7011	8.9262	10.6039	9.5599	10.5682	10.462	11.2879	10.9685	9.3219	10.4382	9.5054	9.664	9.8778	10.2278	9.0582	10.1715	10.8376	11.1267	9.1969	12.5798	10.3545	10.2522	10.6522	10.8	10.0582	10.0382	8.0566	10.7305	10.9891	9.3681	9.1392	11.1302	8.5694	11.0939	9.5871	10.5198	10.3475
FUZ	6.2712	7.1866	5.7244	5.5226	8.0215	7.1329	7.506	8.4692	8.3494	5.8494	7.9186	4.2925	8.0797	7.4339	6.0383	8.1639	7.5058	6.7191	7.9991	7.3358	8.9359	5.3189	4.0465	7.9399	4.1598	5.3805	9.494	4.9113	8.5585	6.2219	7.4133	7.8009	6.0332	8.0141	7.4224	6.3613	5.3049	4.6072	5.0666	8.4475	7.5993	8.2444	6.429	6.0691	6.2867	7.4708	8.7679	7.3169	7.5615
TMEM26	5.5413	4.9454	5.4424	6.0699	4.8038	5.5632	5.5214	5.7032	6.1709	6.7193	6.6322	5.2433	5.8953	5.8467	5.0647	4.737	6.7021	4.0578	4.2346	6.3446	4.3309	5.3384	4.6887	4.1908	5.0863	6.6551	4.8388	5.9188	6.6609	6.7226	4.6449	5.3389	5.8944	5.5506	4.7307	4.6873	5.0808	5.5831	6.2397	5.3711	6.3456	6.3283	6.5913	6.4893	4.0926	6.2964	4.3564	6.2268	6.0993
GPC1	10.2446	10.0235	9.2906	9.2095	9.8591	9.9057	8.0952	11.5011	10.3751	10.3377	11.8438	9.3032	9.4859	10.564	9.7012	11.3053	11.1496	11.2089	11.2128	11.2251	12.5542	9.9039	10.3753	11.0288	11.623	10.9415	11.4172	11.4456	11.6833	11.4804	10.9895	11.3038	10.5651	10.7564	11.7475	7.1549	11.2638	11.1436	6.2397	8.7795	10.007	9.158	9.282	10.4749	10.495	10.1045	10.4937	12.0685	10.5937
IGF2AS	1.2671	2.0746	0	0.5953	0	1.6632	3.6406	0.6113	1.4655	0	0.5163	0	1.0896	2.6872	1.3594	0.8575	1.7985	0	0	2.7161	1.2134	0.7635	0	2.2681	0.3378	5.5636	2.4812	0.3369	2.6562	0.5062	0	2.0725	1.8112	3.2509	0.3089	0	0.7269	2.4686	0	0.6365	2.2176	0.5476	0	0	0	0	0.5725	2.4549	0
MAF	10.8105	9.4055	8.0231	10.054	9.7333	11.4445	7.9126	10.8211	9.3361	9.5947	11.0093	9.2184	9.9472	8.5335	10.142	10.3857	9.268	10.0167	7.9382	10.229	9.9424	9.5684	8.61	9.6727	8.7863	9.9461	9.7968	10.2188	11.2531	10.199	8.6248	11.4565	9.6983	11.0941	7.6171	8.4478	10.127	8.4238	9.7457	9.8688	10.786	9.9951	9.843	10.9117	8.2373	10.1238	7.9764	9.1106	11.4614
KCNIP1	2.0584	6.0349	0	2.4848	1.8689	0.9477	4.9371	0.8411	2.5104	2.2455	5.5292	0	1.7235	2.778	2.753	4.9229	3.0041	3.4405	1.9728	5.2177	0	2.9956	2.2195	2.4228	0.3378	0.7353	1.7189	0.8391	6.0557	1.6331	0	4.2445	4.3089	5.4424	0.5633	0.3727	0.7269	0.6479	0	2.5146	2.6493	2.7095	2.2221	1.3994	0.4489	2.3651	0	1.7846	4.9849
CD47	11.2863	10.2965	11.6198	10.6456	11.3156	10.949	12.0864	10.6042	11.6362	11.3878	10.7102	11.0723	11.7734	12.5054	10.8445	10.6596	11.1048	11.4074	9.4971	11.1833	11.2119	11.1298	11.3056	10.3147	11.6555	11.6031	11.2197	12.0366	10.8087	11.8262	11.3759	10.838	11.0784	9.8273	11.468	11.3712	10.0728	12.0616	12.1532	10.4033	10.9782	12.0344	11.7446	11.0879	11.5256	11.733	10.3801	11.3008	11.2509
CALY	2.0584	1.6998	0	1.6056	0.7339	1.7978	3.5256	1.5092	0	3.0257	4.0054	0	0.8217	2.1204	1.0313	5.9487	2.3592	1.7308	5.4239	3.4262	1.5745	1.2601	0	0.6279	0.3378	2.8038	1.7189	0	6.6334	1.423	0	5.1806	3.7147	4.6057	0.5633	0.6687	1.5682	0.6479	0	3.1767	1.1486	1.2541	0.415	0	0	0	7.0232	0	4.8476
COL23A1	3.7719	4.1974	3.1242	4.387	3.1631	6.7892	3.9392	4.9698	5.6191	6.5474	5.6577	2.17	3.8889	3.6688	4.6741	6.4927	4.8209	3.2775	10.2606	2.9935	1.9882	5.2989	3.1245	4.6434	2.7662	5.477	4.1231	1.634	8.0931	4.4328	2.1477	5.7608	5.5025	5.4551	1.5412	4.0806	2.9779	3.6898	3.9922	3.3036	4.6634	4.213	5.4915	3.3811	5.0497	3.5455	2.7751	4.3902	4.1514
SFMBT2	6.9995	4.4086	4.9944	4.8627	5.7563	6.7647	5.1463	6.2514	4.4297	7.6993	7.1685	4.0046	6.7299	6.7511	6.5848	6.8215	6.9409	5.0647	3.3595	6.3537	3.3078	6.4964	3.1245	4.6115	5.1304	5.6204	4.833	5.9046	5.4407	7.2229	5.8697	6.8229	6.7944	7.2166	3.7715	4.1541	6.4775	3.9763	3.8922	4.9519	4.5679	5.3308	8.308	6.9235	3.7055	6.9958	5.8818	4.823	8.2494
C5orf49	0	1.9602	0	3.9358	0	1.9208	3.1123	1.7545	1.1206	1.0147	3.1285	0	0	0.8774	1.3594	3.059	3.9503	0	4.7723	0	2.4896	0.7635	0.8582	1.6695	0.3378	2.2191	1.1016	1.3661	2.6562	0	4.9148	1.8339	1.6282	3.2932	0.3089	1.1238	1.3993	0	0	4.3116	1.7799	0.5476	0.415	0.4952	1.067	2.0916	2.5536	2.8305	1.2854
PAK6	9.1054	9.3504	7.2797	7.8898	1.8923	6.3317	8.2877	9.0556	7.4782	8.0385	5.7946	8.5796	7.3699	9.1763	8.3517	7.7939	9.3646	8.9462	9.4725	5.1827	8.7631	7.6219	8.8512	8.3819	9.2466	6.6105	8.5259	6.9333	6.2472	7.9161	7.0708	4.633	7.5683	8.0458	6.7013	8.9845	9.3218	8.1443	7.9198	9.1619	7.2599	8.7142	5.7902	7.004	7.6042	7.8431	7.2741	9.023	6.5382
ZBTB16	4.7933	1.8359	1.9095	4.4558	3.5373	6.9532	4.1865	5.3424	6.4089	8.8452	7.9641	1.0357	3.9618	5.3928	6.569	8.3957	3.9503	7.1486	1.5609	6.1136	0.9922	5.8368	3.3133	5.3115	3.8533	1.22	4.215	2.2269	8.0204	5.4133	0.8936	7.8329	9.2634	7.1979	2.8497	3.1635	4.9298	0.6479	4.6725	2.9365	6.0775	2.6039	7.3186	6.3445	1.4983	4.1622	4.2496	3.1282	7.7999
ANKRD13D	9.041	10.2724	9.8396	8.6102	8.8431	9.3578	9.02	9.0872	9.7424	8.9815	8.6908	8.2335	8.8668	9.4467	8.7846	9.1331	9.2357	9.1543	9.4892	8.9114	10.4691	8.8465	9.223	11.0018	9.4502	8.8713	9.5985	8.7557	9.2637	8.8442	8.9466	9.0758	9.149	9.1839	8.9715	9.9488	8.7843	9.7593	8.8887	9.5476	9.1655	8.7968	9.0053	9.3169	8.419	9.0645	10.1911	9.0784	9.3888
MCTP1	7.8162	6.85	4.3819	6.9495	7.0763	7.1452	5.6642	6.4818	6.0354	8.4846	8.2353	5.4027	5.0208	6.9251	7.9165	7.6329	6.7492	7.4697	5.8223	5.51	6.9073	7.8288	3.4802	6.0538	6.1585	8.8319	6.3705	6.2115	7.8955	8.3888	5.3075	8.1616	7.4614	8.2666	4.623	8.0902	6.9862	3.2484	5.7041	6.0661	6.2566	8.1523	8.146	7.1854	5.8565	7.749	6.3973	7.4747	7.3819
SH3RF3	8.0292	8.332	7.0103	8.2206	6.6882	7.533	7.8422	8.6348	8.6236	8.8821	8.6893	6.4505	7.1597	6.6881	8.1961	9.4765	8.7349	7.8492	7.1636	10.1463	8.1692	8.1823	6.2281	8.911	7.057	8.3795	7.3785	7.9674	9.9956	8.0079	8.1545	10.2853	9.2476	9.0106	8.3455	6.854	7.9036	6.6304	5.6128	6.6637	8.8023	7.4745	8.5708	7.465	7.5704	7.8074	7.5171	7.7203	9.0021
CALCR	1.9311	2.8923	1.0722	1.3406	0	3.0216	4.1087	2.5879	0	0	2.1513	0	0	1.1734	0.6059	1.3626	4.0254	0	0.573	3.6019	0.9922	0.7635	2.2195	1.6695	1.0392	0.7353	3.2332	0.6097	1.5221	0.5062	2.403	0	0.5041	2.3813	3.0292	3.7101	1.3993	0	2.6613	1.9158	3.0535	1.2541	2.1152	2.6607	2.774	4.0887	1.2994	4.2735	2.1224
CALCA	0.7684	2.9534	0.6336	1.0156	0	0	4.9815	1.0393	0	0	0	0	0	0	1.0313	0	3.8297	0.6597	5.7588	0	0	1.033	0	0	0	0	0	0	2.2461	0	0	1.1906	1.4184	3.2358	0	0.3727	1.208	0	0	1.9158	1.5986	0	0.415	1.951	0	0	0	1.1522	0
BIK	7.7564	7.2898	7.2899	7.0307	9.2662	8.0486	9.0306	5.0976	9.7444	7.8344	7.3956	9.7926	8.0541	9.63	8.9198	7.7569	6.8405	9.7062	9.1033	6.6219	7.4301	8.6069	9.7125	9.574	7.7775	6.8287	7.6301	9.1335	5.6161	8.5926	8.1846	4.7533	8.092	6.0205	9.399	9.9398	9.2517	9.7808	9.6666	6.8135	8.9421	8.6552	7.9577	7.438	8.6476	8.2886	9.0877	8.8362	6.8639
KANK4	4.5333	3.5755	1.4082	7.0137	1.218	4.5981	6.4593	6.216	4.2633	2.1381	5.67	1.4595	5.8718	4.3983	5.06	4.7926	3.7872	3.7819	2.1418	2.7161	6.079	4.6476	2.9834	3.4349	6.4516	2.4116	5.1603	2.9703	5.6161	5.8931	0.8936	6.9481	5.7468	8.6473	3.6395	3.2993	4.1985	6.9934	2.8859	7.2856	6.9295	3.9368	5.2602	6.4429	2.774	2.73	5.5924	4.5493	3.1931
BID	10.0241	10.0315	9.1946	10.7397	8.9199	9.0402	10.5734	10.0151	9.4468	9.3345	9.4711	9.8529	10.1568	9.4719	9.9583	8.9117	9.6423	9.4522	9.5993	9.0468	10.8684	9.2115	10.0656	10.3469	9.4506	9.481	11.3987	9.7606	8.2997	9.5069	9.415	8.4072	8.8821	8.7806	9.2548	10.5367	10.0854	9.3506	9.5119	10.9903	9.6534	9.8077	9.6931	9.1107	10.0462	8.9137	9.2541	10.0746	8.7521
FAT4	8.2097	7.9655	8.0772	8.5603	6.9887	8.2306	7.6149	8.3228	8.705	10.4774	10.2918	6.5562	6.9696	7.1586	9.169	10.4997	9.9367	8.3162	6.8769	11.0236	5.4109	9.6577	6.1884	7.5209	6.0931	9.5375	7.3949	8.7671	10.683	8.5185	5.7598	11.1693	9.5533	9.8484	6.7986	6.0795	7.9271	6.1785	5.6743	6.7775	8.3663	8.6749	9.218	7.5239	8.0553	9.0549	6.5325	7.1987	10.5852
HOXC4	6.3238	5.8255	7.618	8.2811	8.2387	6.5239	4.6381	6.6472	8.4259	7.2777	5.5157	7.4605	9.3802	6.7652	6.0833	8.4044	6.7525	7.146	8.896	8.715	7.3464	6.0823	4.5703	6.6163	9.1478	6.5845	6.0704	3.6519	7.0851	6.7461	6.1137	8.3787	5.8127	7.7343	8.2278	5.8481	6.4495	5.7474	10.0248	7.2257	7.7193	5.1089	7.6978	6.9525	6.1807	6.8551	8.6296	5.797	6.9391
USP51	4.1884	3.7232	2.5759	3.2756	2.4962	5.4707	2.7519	4.1605	3.8585	4.5516	5.1813	1.4595	2.6718	3.7155	5.0141	5.8209	5.8058	4.4511	5.3739	6.0239	2.2101	4.5436	3.3133	3.1983	2.6498	1.8714	2.6662	3.2349	5.9793	4.8023	0.8936	6.1411	5.0713	6.4947	1.9507	1.8692	3.946	1.0934	1.6464	6.4921	4.4389	2.9866	4.4808	3.2001	2.6949	4.1622	2.6686	3.9701	5.7211
MAPK12	6.7415	8.3895	5.0382	6.2042	5.6306	6.9356	5.9177	7.5349	6.1664	6.8401	7.2192	6.4696	7.6355	7.9833	6.2697	7.1281	7.4641	5.893	10.2378	6.3812	10.406	6.7159	7.7754	6.346	6.3772	6.6956	7.27	5.7062	7.3499	5.9527	8.155	7.8125	6.5406	8.2516	4.8522	6.9155	7.4428	8.0813	5.0938	8.1288	6.879	6.6323	6.4637	7.8268	5.6328	6.9232	9.4916	8.3084	7.1632
JDP2	8.6278	8.4559	7.7026	8.5005	8.3068	8.8075	8.3988	9.6685	8.9422	8.4173	10.019	7.7449	7.7283	8.2967	9.0072	9.2983	8.3196	9.0974	7.4756	8.7804	8.0104	8.7042	7.4167	9.6326	8.6289	7.5682	8.8602	9.2749	9.9792	9.0309	9.0714	9.0314	8.5162	8.8901	7.3626	8.0313	8.8087	8.8829	6.9853	9.1259	8.554	8.1476	8.5088	8.8444	8.5777	7.9335	7.7633	7.8508	9.9059
GNMT	0.4348	0.9736	1.0722	1.6056	0	2.6469	3.2636	0.6113	0.6665	2.3455	3.5017	1.6323	1.3419	2.8634	4.2285	2.7575	3.9883	1.7308	0.9819	0	1.4052	1.783	1.6002	1.0638	1.7545	2.4116	0.8188	0.3369	2.338	0.5062	0.8936	2.6894	2.9433	2.1521	0.5633	3.1635	2.7857	0	0	1.5564	0	1.5094	2.2221	1.3994	1.6736	3.4703	0.9813	2.5584	2.7549
TOX2	7.2534	5.6201	5.3663	6.8949	6.6882	8.5388	5.396	7.4478	7.2189	8.0718	7.8368	5.788	7.3949	7.6118	7.3142	8.0385	7.5588	7.3518	5.7192	6.9491	5.0722	7.0383	6.3624	6.6155	5.6072	5.8621	6.2086	6.2667	7.8119	7.1176	5.5381	6.9851	6.0678	7.0137	4.8188	5.3814	6.0626	4.4578	5.6743	5.9673	6.7562	6.0766	8.246	7.3465	5.8197	6.7114	5.1921	6.022	7.9777
PCDH9	4.7562	6.9657	0.6336	2.0233	1.218	5.1188	6.4749	3.3919	3.11	4.0865	5.7297	0.433	2.4867	4.7743	5.52	7.4931	4.8828	5.9648	3.4264	9.5106	1.9882	7.2044	1.6002	4.1175	2.5878	2.4116	3.5942	2.646	7.286	6.0477	5.8697	9.1477	8.1505	5.7293	1.7604	2.0851	5.3446	3.5572	4.4793	1.0768	4.9361	4.0212	2.807	5.4322	3.391	3.9009	6.8081	2.6549	6.1778
MYEF2	5.1339	6.9658	8.4865	4.7092	3.6353	8.2933	9.2702	6.532	9.006	7.1498	7.1252	2.5582	7.1568	3.9679	6.5396	8.0449	7.8715	6.5422	9.1618	10.0665	10.7179	7.4726	3.0337	6.5299	2.4553	8.0715	3.4458	2.7624	9.2581	6.6826	8.2553	9.9621	8.1063	8.2829	7.7427	5.3421	5.738	3.3345	5.6191	9.209	7.1839	7.9071	5.5269	5.6685	5.5872	7.7278	11.0587	9.0628	8.6115
CXCL12	11.0987	7.8737	8.6643	9.5187	7.929	8.4636	7.8422	10.3875	8.8126	10.6011	11.7318	7.1958	8.2952	9.4553	10.5457	11.2468	11.2235	10.0714	7.5859	10.7076	8.3852	10.5383	6.9838	9.2783	9.099	7.8392	9.1677	7.505	13.2504	8.1809	9.0875	12.4537	11.0299	11.8408	6.314	6.7901	10.2294	7.2133	9.3175	6.5445	9.1614	8.6585	10.3495	9.7277	7.1034	9.3688	8.4918	7.4208	12.0021
SARM1	8.9273	7.9669	8.125	9.2748	7.0956	8.5939	9.6753	9.0415	9.2777	9.2589	9.0396	8.2634	7.0622	8.9754	8.5125	9.6304	9.449	8.4222	7.4517	9.3675	8.4434	8.6333	8.7971	8.2052	6.2364	6.932	8.3456	9.0476	9.2297	8.3969	7.5667	9.7443	9.3068	9.1665	8.4383	9.1732	9.2405	8.0199	5.323	6.9995	8.2081	9.054	9.2292	8.1695	8.5183	9.4675	10.2013	9.3341	9.5191
NOTUM	2.6497	7.6474	1.0722	6.2879	0.7339	5.3554	6.1258	6.7134	1.4655	4.1977	6.7278	2.9355	1.3419	2.778	3.1422	4.1508	7.7172	3.4405	17.5541	4.7794	17.7841	2.7182	3.1902	3.6381	3.5626	16.8512	5.1448	6.1379	3.1878	5.0047	13.1297	3.1724	4.7286	8.0975	5.9349	5.7955	1.5682	4.2586	0	8.0316	6.4763	5.5457	1.7367	3.4367	3.784	1.4748	11.4294	6.0578	1.9542
SCN1B	5.8485	5.6574	4.9436	5.3339	6.4131	5.7941	4.8914	7.325	6.1827	6.0062	8.3174	3.3855	6.2949	5.1593	5.9435	8.2837	6.1205	6.6543	5.8712	7.0885	7.5027	5.955	4.1754	6.7604	5.971	6.8907	6.5693	5.5871	8.0665	5.953	5.6896	7.6119	6.6213	7.4774	5.2842	4.7676	5.694	4.8469	6.4995	4.7878	6.2412	8.0877	6.4426	6.6394	4.789	6.2541	5.267	6.1267	8.0421
BTG4	0	0	0	0	2.1096	0	0	0	0	0	0	0	0	0.8774	0	0	0	0	0.573	1.9205	0	0	0	0	0	0	0.4668	0	0	0	0	0	0	0.8201	0	0	0	0	0	0.8733	1.7799	0	0	0	0	0.3747	0	0	0
INS-IGF2	0	0	0	0	0	0	3.7956	0	0	0	6.8004	0	0.4924	0	1.1514	2.8474	1.4753	0	1.3618	0	0	0	0	0.9007	0.4617	8.4045	1.9632	0	3.2358	0	0.7611	1.6338	0	4.3632	0	0	0	0.6479	0	0	1.0102	0	0	0	0	0	0	0.6773	0
ARSI	6.9346	4.5734	2.8207	4.5842	4.5975	5.0259	4.1087	4.6134	3.6717	5.2118	7.0281	4.6526	4.2212	4.8599	7.0838	5.8473	6.9792	5.2299	5.3044	6.3037	7.2355	6.5618	5.1515	6.0773	6.9097	6.4165	7.6273	6.8861	7.1436	6.3524	3.3835	8.5101	4.5598	6.5547	3.3326	1.4693	6.9973	6.6386	1.6464	3.782	7.8289	3.2888	4.7001	7.8552	3.9969	4.4824	5.8936	6.4428	5.5546
DTX3	7.0192	7.7734	5.5473	6.2302	8.874	8.0918	9.1225	8.933	9.1987	7.5528	9.2225	5.8418	8.139	7.8658	7.6726	10.0494	9.4314	7.9575	10.3278	9.9244	9.0691	7.8831	5.8246	8.307	5.7833	7.8785	8.916	6.8271	10.5218	6.4458	7.0931	10.001	8.5455	9.1327	6.4144	5.1966	6.8453	6.4363	6.338	9.0418	8.3195	7.7985	8.8772	8.4062	6.3836	7.5164	11.1815	8.4097	8.4972
POU3F2	1.0391	0.7159	0	1.6056	0	0	4.3305	0	0	0.4224	1.4442	0.433	0.8217	2.2529	0	0	1.6161	1.4539	3.5517	1.9205	2.7236	0	0.492	0	0.841	1.9969	0	0	0	1.9791	0	0	0	0	0.5633	0	0	0	0	1.4135	1.5986	1.5094	0	2.3491	0.4489	0.3747	0.9813	0	0.9696
KCNK6	7.9899	9.7363	10.5111	9.9333	7.0975	8.7423	9.6967	8.875	9.7053	9.7164	8.8989	8.4754	7.2927	8.5038	9.0072	9.0328	9.2786	9.6375	5.6786	8.8904	8.2805	9.9165	9.2239	9.1637	9.513	9.4429	9.1269	8.3878	8.3574	9.334	6.7918	9.673	9.7156	8.8924	9.3311	8.6498	9.1662	10.1286	6.9359	6.7406	9.7445	9.234	8.1029	10.6597	10.1725	9.3161	6.7175	9.1629	8.9429
DLX6	1.4638	6.1438	0.6336	3.0271	1.218	3.1276	4.3975	0.6113	5.7028	0	1.1959	1.0357	0.8217	1.6288	0	0.6077	6.077	0	8.1536	2.3725	5.4765	2.8635	5.6133	0	5.7053	6.0691	0	0	2.2461	1.177	5.3983	2.0725	5.6777	6.4128	4.0874	6.2288	6.0766	4.6328	0	7.0792	4.8974	4.3169	0	0.4952	6.3452	2.6641	9.8982	6.5965	0
DLX2	0.4348	3.1749	0.6336	1.3406	1.5799	1.1625	5.2222	0.3378	1.4655	1.4334	2.4068	1.0357	0	2.778	0.6059	2.3759	3.1455	2.1631	8.3795	2.9935	6.7961	1.033	1.3926	1.0638	4.4313	5.8288	2.7505	0	3.0314	0	3.9619	2.1785	1.9736	2.6686	0.5633	0	2.3945	0	2.0689	0.8733	1.7799	1.7263	1.5847	3.0654	2.6949	1.1284	12.4986	0	1.7638
SDCBP	11.6555	12.8338	12.6457	12.6502	11.8416	12.2657	13.1358	12.1187	11.5213	12.5087	12.196	11.6472	11.9832	11.7502	12.6704	12.011	11.4429	11.43	12.1535	12.0481	11.7511	12.632	11.5469	11.3052	11.8016	12.1582	11.8599	11.4723	12.2764	13.0091	11.6519	12.1474	12.1241	11.4702	12.4514	12.6596	11.3505	11.9698	12.5457	11.6998	11.545	12.3779	11.8688	12.5192	13.3055	11.9885	11.4367	11.5673	11.886
PYGO1	4.5333	5.3853	1.6805	5.2589	1.218	3.8077	5.6368	4.4662	3.294	4.8357	4.6494	1.7866	2.8359	3.8472	5.4355	6.3973	5.7844	5.1378	7.8434	6.9653	1.726	4.6872	0.492	3.3603	3.0219	3.6591	3.2332	3.4925	6.5494	5.5873	6.6634	7.5064	6.3152	5.6763	1.4177	1.8692	4.1461	1.4333	0	6.0541	6.4631	2.9	4.1961	5.7056	4.7107	7.3663	1.5599	4.5987	5.1881
FADS2	11.0676	11.0419	11.5853	9.6215	9.5399	9.0818	7.2116	9.7644	9.1828	9.6218	10.7733	7.8228	8.4168	8.4685	8.1858	9.8179	12.3928	9.4349	13.0182	9.3932	7.4496	9.1447	8.6731	9.5171	11.5889	9.4334	9.2148	9.1596	9.9061	10.0986	6.6888	10.2305	8.6363	11.4602	8.7709	6.9671	8.8966	7.8205	6.1773	12.4445	9.8605	12.2612	9.3469	8.7012	7.3265	10.085	10.885	11.4064	10.5924
GRIN2A	3.9133	2.8285	4.9692	1.3406	3.7655	5.053	7.3192	6.5765	6.888	6.0586	6.6741	1.2631	1.7235	5.2253	6.0722	8.5827	5.2071	6.551	2.5548	9.546	4.015	6.694	0	5.3887	1.3689	4.269	2.9056	1.0369	8.0169	6.1874	1.8373	8.9802	7.6713	6.8653	5.6356	4.0553	4.4353	0.6479	4.6725	6.0113	6.8403	4.7222	2.8742	3.2001	4.8079	5.6841	7.1474	6.04	5.0279
GDF10	3.8444	2.0746	0	2.4848	0.7339	1.5148	4.2603	6.9503	2.1773	1.6046	7.4745	0.7655	2.025	2.3743	4.8411	7.5262	4.0254	3.8987	3.5517	5.9607	2.8609	2.8635	2.0878	3.9238	3.3551	0	2.379	2.9211	6.9387	0.8803	0	3.7892	3.7599	7.4141	0.5633	3.6436	4.2737	2.6093	0	3.3436	4.2672	3.219	1.9997	5.3622	0	2.8536	5.1131	0.86	8.5237
CA4	1.2671	9.838	3.296	9.0712	0	3.1276	3.8464	4.9819	1.7436	1.0147	3.6073	5.1128	0	0.8774	2.8606	0.6077	5.2547	0	0.9819	1.2587	0.4111	0.4317	0	2.6899	0.3378	3.6966	1.1016	0	2.9168	4.8451	0	3.066	4.5851	5.1936	7.1389	2.5153	0	0	2.3953	7.5729	0.4913	2.7095	1.8742	0	2.5223	1.7538	0	3.893	0
HS6ST3	0.7684	5.3517	0.6336	5.4732	0	2.5738	6.4436	2.3095	1.7436	0.7488	4.5991	2.278	0	4.3983	4.8145	4.9229	3.6515	3.6549	0	7.594	0.7307	5.286	0	0.6279	0	0.9979	6.2742	0	3.5753	5.0962	4.6449	7.0318	4.534	6.204	3.5831	4.7985	0.7269	0	0	2.7107	3.0535	1.7263	0.7368	1.7895	5.6518	5.41	2.1406	4.6697	4.112
CERCAM	10.398	9.4292	7.8269	8.988	8.8389	8.7075	8.3233	10.4323	9.3749	9.4245	11.411	8.1752	8.8927	8.6642	10.2343	10.9348	10.8559	9.7946	11.6687	9.5831	10.6033	9.5584	8.6353	11.3876	9.8835	10.9764	12.1112	10.2216	11.4049	9.8894	9.141	11.5198	8.9364	11.4725	7.0992	7.04	10.0201	10.6036	5.3743	11.6014	11.3658	9.1591	8.8524	11.1391	7.7597	8.516	9.2091	9.8976	11.2127
TGFB2	6.3617	7.4521	6.9343	6.8251	6.6696	6.1044	7.3617	8.3742	7.6527	7.9659	8.327	6.171	7.257	6.0415	7.3924	8.5099	8.4884	7.676	9.2503	11.5001	9.9007	8.1186	6.3624	6.5073	5.5186	9.4976	11.0588	6.6609	9.2512	7.9004	7.4803	10.9919	7.7236	7.7909	7.9369	6.9569	7.5295	7.3499	5.7899	9.44	7.4813	7.4594	7.7456	7.9609	7.1412	7.1723	10.6606	7.1622	7.058
SHPK	9.6565	9.582	8.2147	9.3266	8.6181	9.374	8.3823	9.1435	9.2441	9.3467	8.5455	9.2039	10.145	9.2672	8.8594	8.4806	9.3049	7.3311	9.0827	8.5479	8.3652	9.3257	9.6036	9.1773	8.8529	8.4137	8.207	9.4429	7.8765	8.3558	9.1628	8.3492	8.6041	10.2941	9.2193	8.5226	10.0081	9.0231	8.9552	9.6254	8.7311	8.9622	9.5725	8.4607	9.2609	9.361	7.7826	10.2608	9.1878
VTN	4.3213	10.7645	2.7035	8.6045	5.4161	7.7226	7.8837	8.7577	3.0083	4.8696	6.0878	3.5236	2.6718	1.6288	3.4484	6.3742	4.5427	6.1172	5.1741	4.7794	1.6108	2.9956	2.6514	5.3698	1.5092	3.7687	3.5942	4.8117	4.0932	5.649	0	7.7381	7.0751	13.863	5.7164	2.8784	1.5698	0.6479	0	11.8004	4.3556	6.0731	5.1426	4.556	5.8474	8.6604	8.0392	2.1331	7.778
CHST11	8.9526	7.7945	5.1814	7.7243	7.7539	8.1606	6.2397	8.7621	6.9441	8.397	8.2938	6.3673	7.6086	7.1837	8.1412	8.357	8.2391	6.6207	8.2925	7.8505	7.5917	6.9955	5.8754	7.2274	7.4671	6.7859	8.2163	7.9181	8.1934	8.6912	7.3947	7.9646	6.4176	7.8591	5.8478	6.5112	8.1663	5.8921	5.897	7.7782	7.8595	6.9628	8.8524	9.0831	6.9329	8.1703	7.2152	7.7696	9.1566
CHST10	6.3555	7.3927	4.891	5.8759	5.0658	7.2778	9.2706	6.0247	6.951	6.784	7.6393	4.3889	5.5794	5.3783	6.1695	7.5706	8.5066	5.378	8.5222	7.8505	8.0487	6.325	4.7113	6.0889	4.3956	6.7507	5.1756	5.5632	7.9548	6.2122	7.402	8.2171	6.5651	8.0378	6.6556	7.9834	5.5299	5.6034	4.9461	7.5216	6.3018	5.1919	6.1426	6.4564	5.9701	6.0626	8.5131	8.1217	7.2965
SCNN1B	3.3425	2.5406	0.6336	3.0271	4.1892	6.9387	3.7472	4.566	6.3989	5.144	5.4604	2.7225	3.1168	3.228	5.5841	5.8473	2.5746	10.1985	2.7763	1.9205	5.0863	1.4562	0	2.2681	1.6371	2.3186	0.8188	1.5062	3.4157	7.3876	0	2.8261	4.0783	3.7277	2.4691	4.6023	2.7155	0.6479	1.6464	5.7316	1.1486	2.2308	5.3335	5.1622	2.774	3.872	5.9629	4.3035	4.7482
FBXO2	4.2696	9.76	0.6336	6.8508	4.1892	9.4106	9.3318	11.5761	4.4297	8.3285	7.2604	6.4154	3.3518	6.1389	3.3778	8.0754	7.0795	8.3056	7.6712	6.7948	10.4095	4.149	3.4267	10.3331	9.4691	8.7956	9.5435	7.006	5.5789	5.7872	8.9441	5.102	5.7127	8.7159	7.4301	8.0603	6.4561	6.5366	0	10.2645	7.9259	8.0019	4.5022	5.6713	6.516	7.6818	5.9171	7.783	5.9948
PURA	8.5117	8.9298	8.8873	9.8114	8.7055	9.6923	9.4089	8.5151	10.0081	9.0999	9.4463	8.63	9.3312	8.2851	9.2454	9.8052	9.1194	9.9147	8.5431	9.8994	7.5184	9.2641	8.5202	9.1499	8.4738	8.5401	9.0685	9.5137	10.1064	9.4347	8.7792	10.3142	9.57	9.1868	9.81	9.5945	9.1447	8.8777	10.9351	8.2178	9.3739	9.5327	8.842	9.2032	9.1213	9.4371	8.7519	8.3923	9.8297
PURG	1.0391	1.9602	0	1.3406	2.1096	2.6469	2.2702	2.1506	1.4655	2.4389	3.6574	0.7655	1.3419	2.1204	2.6367	3.5206	3.3346	1.7308	3.6681	3.6019	0	1.783	1.15	2.8069	0.841	2.4116	2.02	1.3661	2.4244	1.8164	0.8936	2.6894	2.4856	3.8087	0	1.1238	0.7269	2.4686	0	3.7527	2.9051	0.5476	0.9999	3.7317	0.7908	2.5949	0	2.091	4.0297
GFRA1	7.3405	5.7635	9.5849	6.4229	4.7827	9.016	6.2027	7.4012	7.8195	9.3209	9.9857	3.7656	6.162	3.5706	8.3836	10.4081	6.8353	8.5793	5.519	10.2206	1.8631	8.3598	3.3711	6.9313	1.7545	6.6056	2.5767	4.2979	12.0204	7.0823	0	10.9171	9.8479	10.3345	7.5097	6.1471	7.4667	4.2586	3.5426	3.2203	7.6684	4.9971	6.8782	5.1786	7.0125	7.5737	5.4061	2.6549	10.1185
OTX1	6.8536	7.1694	7.8478	6.6305	8.596	5.8952	5.8903	7.1855	5.1556	6.2449	3.7058	6.0618	8.2846	8.714	6.5042	6.7319	6.1874	6.1762	8.1085	5.9926	8.7134	6.8285	6.7035	6.3522	7.6601	7.2214	7.1531	7.4056	3.1878	6.4869	6.3959	0.9722	6.8372	5.8682	5.4589	8.0199	7.3615	7.1798	5.7041	7.7855	6.9101	7.0659	7.0621	5.8458	4.6905	6.5289	9.0524	6.8621	4.112
CRYBA2	0.4348	0	0	0	0	2.7829	0.9679	1.0393	0.6665	1.0147	2.6237	3.0001	0	0.5044	0	0	3.7434	0	0.573	0	0	1.783	5.9245	0.6279	3.4276	1.22	0	1.3661	5.1677	0	1.4413	0.7148	4.1481	3.5969	1.7604	0.9141	0.4087	0	0	0.8733	0	3.9368	1.2222	5.5121	3.8585	3.307	7.1622	0	2.534
RIMKLB	6.6764	4.9807	6.2366	5.9706	4.6879	7.5032	8.3787	6.1527	8.4566	7.7374	8.4096	4.5047	5.5082	6.5898	7.5165	8.0219	8.5957	7.6676	7.1174	9.1753	4.6094	7.3737	4.7553	6.7182	5.2274	7.2501	5.8588	5.5856	9.4706	7.4527	6.8062	9.0389	8.557	8.7191	10.5103	4.6152	5.9794	6.2769	5.96	8.1342	7.3103	6.5107	6.5111	6.9283	7.7475	7.3682	7.8247	8.6203	8.255
C15orf56	2.0584	3.8888	1.9095	2.6108	0	1.3494	4.2603	3.3919	2.6519	2.4389	1.656	2.6439	1.3419	4.3399	2.6367	3.059	3.9883	0	5.3221	2.3725	4.1007	1.033	1.6002	3.3603	3.6256	1.9969	3.4999	2.055	2.9752	2.8689	0	1.9581	3.3507	3.9583	0.7794	4.1301	1.7193	2.3128	3.0801	4.8721	2.3382	2.7095	0.9999	2.993	2.9203	3.0728	3.1364	2.8305	2.534
LBH	10.4548	10.2325	9.0188	10.3238	10.1569	10.6917	8.1447	11.3924	11.0452	10.7845	11.7296	8.4909	10.488	9.2828	10.0291	11.191	11.5925	10.7118	10.8792	11.4966	9.3795	9.667	7.9641	10.5364	8.966	8.7249	11.1782	9.0791	10.1319	9.8327	10.5602	11.5227	10.6479	11.0727	8.9084	8.01	9.7955	10.359	8.9144	9.8116	11.0255	10.8553	10.4436	10.5875	8.9077	10.2758	11.6555	10.9427	11.9205
WHAMML2	3.5299	0.9736	2.2808	2.3467	2.1096	4.6701	4.5816	3.239	3.0083	5.3625	4.3781	1.4595	2.6718	3.228	4.5511	4.9229	4.3516	4.4888	0	5.8947	0.9922	4.7633	3.0557	2.6899	2.147	3.6591	2.379	3.3133	6.1912	3.9347	4.6449	6.827	5.1918	4.8358	4.623	1.8692	3.5212	2.7374	0	2.583	4.7745	3.48	3.807	5.2424	2.0993	3.4312	5.8084	3.893	5.5837
ABCB1	6.1205	7.1069	5.3469	6.8636	6.6975	7.7581	10.1854	10.0486	6.5869	7.8149	9.0138	5.265	6.4549	6.974	7.3047	7.9465	7.8677	5.717	4.3916	7.8505	3.686	7.8222	3.7215	6.323	3.3551	6.6588	6.1321	8.7094	7.4234	6.4596	2.975	7.4808	6.7219	7.8205	4.4759	5.5633	5.3211	3.7519	3.5426	6.0839	5.9602	6.8748	8.0657	6.7478	5.4972	8.0672	5.1131	7.2027	8.2195
CD8A	9.215	6.6006	4.1773	8.6529	11.1266	9.3051	6.2213	9.9497	7.2359	9.1976	10.3125	6.3364	10.1673	8.9557	9.2229	9.0727	5.2547	6.4204	7.6781	8.5586	5.1942	8.3115	6.7855	6.2	5.995	7.8392	7.1837	8.3822	8.2653	8.1471	6.5358	6.8351	5.9062	7.1404	5.5425	6.0218	8.0174	8.0993	9.5299	7.5368	6.0775	8.5347	10.4273	10.121	7.3363	9.2297	6.0818	5.8287	10.4093
LRP2	2.9415	5.1445	1.0722	7.7347	0	6.1237	6.3282	0.3378	1.4655	0.7488	0.8958	1.0357	0	4.5348	0.6059	0.6077	5.672	2.9923	2.2929	2.7161	5.0437	0.4317	1.15	0	0	7.1182	0	0	0.6996	2.9496	6.6634	5.3261	2.1197	10.5645	1.6549	3.4234	0	1.939	0	11.1184	0	3.701	2.6627	3.6399	4.3723	0	0	4.418	0
PLEKHF1	8.3501	7.2477	4.3819	8.1156	8.1404	7.8673	6.806	8.7149	7.8819	8.0608	9.04	6.0769	8.1662	8.1343	7.0272	9.173	9.625	8.1406	9.2188	8.3279	7.7723	7.6846	8.0057	8.307	8.5791	8.4249	7.9987	7.8832	8.0204	7.6119	7.4166	8.5489	7.1993	7.7657	4.5513	9.4378	7.48	8.5382	7.5985	6.9032	7.6481	7.3037	8.3862	8.2324	5.6931	7.2161	6.0503	9.7714	8.4972
RAB37	5.9089	8.6656	4.4563	5.8633	6.6218	8.2277	6.5207	8.0035	6.3162	7.2223	7.9006	4.8048	6.869	6.39	5.9063	6.746	6.9886	7.6261	4.1356	6.8128	3.9853	5.955	2.555	5.0036	3.5626	8.5076	4.58	3.926	6.4955	6.9755	2.975	6.0808	5.4482	6.5837	3.6395	5.4989	5.3904	3.8113	6.156	7.0341	5.1817	5.0978	7.1324	7.0932	5.1861	6.7517	7.6242	4.823	8.4721
MSRA	8.28	8.4131	8.1377	8.4508	5.5056	8.2513	6.806	7.1697	7.5926	6.7202	8.5977	8.63	7.6533	6.1644	8.0389	8.2813	6.6695	7.407	8.0272	8.5798	7.3824	8.1348	9.0523	7.6001	7.7173	8.0744	7.4527	7.0352	9.3662	7.2864	7.2148	8.461	9.1501	7.8614	8.5706	8.402	8.3728	7.8773	4.5466	7.9303	7.4279	7.4249	6.9105	7.73	9.2155	7.93	9.3066	6.9692	7.4935
ZFHX4	7.6965	6.7842	5.3663	5.2969	5.5471	6.365	7.7298	6.2663	6.761	7.5838	8.58	4.0662	6.6216	5.77	7.4581	8.6235	9.5306	6.2659	8.2857	10.7734	5.058	8.6933	6.0886	6.533	6.6196	6.1658	6.2813	6.4899	10.8442	9.0504	5.9914	10.9027	8.1441	8.6167	3.6668	9.1054	6.9712	6.8233	5.2587	7.5917	8.2268	6.2616	6.5336	8.4709	3.9969	7.3375	5.9741	5.9286	9.2874
TRAM1L1	3.9792	3.8888	1.6805	2.6108	1.5799	4.6524	4.7448	3.6257	4.3489	3.7998	5.3276	1.4595	2.4867	1.9743	3.9647	4.7926	5.2547	3.9537	6.154	6.3037	3.6101	4.3099	2.3402	3.7	2.4553	2.2191	3.2906	3.4584	6.3975	3.8531	4.4883	5.9448	4.2467	5.0509	6.0328	2.182	2.6417	3.9763	1.0463	2.6482	4.9361	3.847	3.3689	4.7875	3.3399	3.8124	5.6495	3.1282	4.7482
KCNH1	2.3841	3.2253	4.2627	3.4203	3.3623	3.2264	5.9585	2.3095	4.0239	3.6515	3.0557	2.17	1.3419	3.5188	3.6418	3.059	4.4906	3.5869	3.2155	4.2559	0.7307	3.3317	1.15	1.0638	1.3689	4.139	2.1498	3.1087	3.7527	3.0987	0.8936	4.1434	3.668	4.0938	2.1959	3.0136	2.3018	1.939	3.2513	2.1136	2.0859	4.2831	3.7366	0	2.6112	3.021	3.3582	2.987	4.8476
POU3F3	0	0.4018	0	5.9131	0	1.6632	2.2702	0.8411	4.3067	0.4224	0.8958	0	0	1.8119	2.5103	0.6077	5.2702	2.4953	0	1.2587	0	0	0	4.1621	0	3.2693	2.2689	0	0	1.8164	0	0	0.5041	2.3813	0	0	0	0	0	0.6365	0.4913	0.5476	0	0	0	0	0	0	0
IGF2	11.3433	10.4884	8.017	10.5515	9.0249	9.1176	16.672	8.2497	11.6367	9.8178	15.825	9.3032	10.535	9	11.4645	10.7238	10.8816	11.2314	8.5044	11.0275	8.7766	10.3675	8.823	11.856	9.5669	18.2008	10.9781	8.8969	13.77	9.7674	8.7826	12.6504	12.1	13.3921	8.0952	8.01	9.646	9.9979	11.5835	8.8349	12.4185	10.8915	9.4962	11.3493	7.8964	8.5124	9.3352	11.6884	10.5597
LOC157627	0	0	0	0	0	0	5.5511	0	0	0	0.5163	0.7655	0	3.0931	1.6265	0	2.4709	2.8832	0	1.9205	0	0	0	0	0.3378	0	0	0	0	0	0	0	2.7772	1.3397	0	1.1238	0	0	0	0	0	1.2541	0.415	0	0.7908	0.3747	1.2994	0	0
EVC	9.0552	8.3759	5.789	7.4711	7.1837	8.237	5.5802	8.5853	8.2168	9.0226	10.269	5.2149	8.1684	7.0661	9.2934	10.3391	9.8182	8.7706	8.7191	10.4371	8.6726	8.9792	6.1542	7.7204	7.6178	7.7148	7.9751	9.5844	10.313	8.1245	6.5623	10.5521	9.4127	9.9723	7.8352	4.2729	8.2694	7.4275	4.8428	8.4851	9.5289	7.0659	8.3815	9.2549	5.6345	8.7054	7.2227	9.2444	10.1695
ST3GAL4	7.6315	9.349	7.4667	7.3839	7.1388	7.976	7.7682	8.4327	7.9104	7.4386	9.4347	6.6894	6.7194	9.2174	7.7305	9.1005	8.4566	10.9057	10.6264	7.9268	8.8371	6.9876	5.6133	9.9696	6.7024	9.1113	9.7693	7.0468	9.7848	8.6329	8.3681	8.4265	7.8571	8.8749	8.9632	9.9341	7.2197	6.4268	4.8954	9.4942	8.7075	10.1614	6.8156	8.4079	7.7178	7.2133	7.5955	8.1572	8.8516
SLC16A3	11.7768	12.6378	10.5808	9.7999	10.5833	9.969	9.441	11.1605	10.2747	10.6566	10.1323	10.9816	9.6228	9.9861	10.3074	9.7119	10.5772	10.0899	11.8704	8.407	11.0339	11.0521	11.722	10.0907	12.1192	11.3349	12.8869	10.732	8.2041	12.0538	9.3124	9.8688	10.3985	9.2279	10.9209	13.1761	12.0232	11.4925	8.1188	9.7928	12.0045	10.5318	9.1886	11.1573	10.4588	9.6113	9.3133	11.2575	9.3691
RBM43	7.1677	6.9471	6.6153	6.4818	8.0129	7.9653	7.0853	7.034	7.7699	7.7796	8.0879	6.4213	6.5759	7.8554	7.0893	8.0065	6.6036	7.7243	6.4479	8.8076	7.2512	7.6723	6.7091	6.686	6.0362	6.6963	7.5762	8.0642	9.1391	7.3657	6.3811	8.306	8.003	7.2819	6.7256	7.6544	6.418	7.4655	8.0333	7.2254	7.5073	7.4894	7.3718	8.1743	6.9068	7.8377	7.3888	6.656	8.8885
LMO1	0	0.7159	0.6336	0	0	0	3.1123	2.0585	0.6665	0	2.0043	0	0	2.2529	3.4484	6.9915	3.5017	1.1108	0	7.8153	0.4111	5.1509	0.8582	2.0947	0	0	0	0	7.2802	0.8803	0	7.9118	4.5851	1.8794	0.5633	0	1.208	0	2.3953	0	3.6275	0	0.7368	0	1.9709	0	4.2861	2.2228	0
BARHL1	0	0	0	0	0	0.6953	3.5256	0	0.6665	0.4224	0	0	2.2742	2.4863	0	0	0	0	4.3916	1.9205	1.4052	0.4317	0	0	0.3378	1.4124	0	0.8391	0	0.5062	0	0	2.1197	0.4675	0.3089	0.3727	0.4087	1.0934	0	0	1.941	0.5476	0.7368	0	0.4489	0.6718	4.8704	0.4931	0.5648
AGBL4	1.9311	2.1807	0	3.8868	0	1.6632	6.0235	2.7093	1.7436	0.4224	0.5163	0.433	0	3.0205	0	1.6301	2.1059	3.5869	1.3002	4.1467	1.8631	0.4317	2.6514	0	0.3378	1.5822	0.4668	0	2.7924	2.5955	0	1.9581	2.3736	1.5429	1.2826	4.0032	0	0	0	1.8056	0.4913	3.219	0	1.3994	1.6736	1.621	3.6656	3.5356	0.9696
FBXO44	7.8251	8.0537	4.3432	7.0914	6.1823	8.5708	8.5899	9.012	7.5159	8.1654	8.2719	7.0046	5.9985	7.6332	7.1221	8.5182	7.7701	8.0006	8.8014	7.9675	9.3909	6.9474	8.3528	8.5425	9.0286	7.613	8.6348	8.7741	7.9994	7.3095	8.0833	7.7896	7.1364	7.7835	6.5747	8.6295	8.4693	7.9617	4.4087	8.479	7.7053	8.1663	6.7093	7.5744	7.1524	8.5311	8.7322	8.6066	8.3692
KCNJ5	5.0749	3.95	2.4359	3.2756	4.3385	4.5224	2.7519	5.9951	5.2024	3.0847	6.9748	1.2631	5.712	3.0931	4.1026	6.4587	2.6713	3.1886	2.7763	4.9837	4.3543	3.5622	3.1902	3.7593	3.5944	4.2937	4.8135	6.0774	4.6808	4.8023	1.4413	4.8999	4.3089	5.4676	2.1959	2.3582	4.9755	0.6479	3.4042	4.5002	1.5986	4.0212	6.7501	4.987	1.9709	7.3766	3.9647	3.5356	6.8217
KCNJ8	7.5661	7.15	5.7677	7.5306	5.7385	6.1679	5.4911	6.7134	7.8195	8.1202	8.9859	5.788	7.9369	6.7171	7.8165	9.4002	8.094	8.249	7.1734	10.141	6.5184	8.4227	5.7932	8.0641	7.2062	6.7507	7.2576	5.8198	9.9752	8.3145	6.3959	10.2228	8.1903	9.0128	6.2201	4.1541	7.3499	6.8015	6.5496	7.5624	8.6948	7.448	7.8325	9.2112	5.4737	7.2046	7.0553	6.9925	7.7398
FLI1	9.0544	7.5763	6.5574	8.6158	8.1904	9.688	6.2757	8.514	7.7699	9.7164	9.778	6.7422	8.245	8.3383	8.6728	9.4754	8.403	7.944	7.1438	9.0768	6.4494	8.6069	6.0625	7.508	7.057	7.2501	7.0653	7.505	9.115	8.8922	5.8268	8.7905	8.4066	8.869	6.3398	6.9874	8.1875	6.3183	7.6682	7.6645	7.9964	8.4168	9.5497	8.7055	6.3772	8.9983	6.8018	7.2382	10.5593
KLK13	0	3.0684	0	1.0156	0	1.9208	5.2587	5.5352	0.6665	0.4224	6.3016	4.3148	0	1.6288	5.7472	1.6301	5.2702	13.0703	4.8718	2.7161	4.7037	2.9311	3.9282	0.6279	0	2.5815	5.8747	1.8598	2.1479	6.2122	2.403	2.951	6.6028	5.9055	7.2874	1.9812	2.2026	6.5541	0	7.028	4.2973	5.9422	0.7368	0	6.1952	6.2928	0	5.5182	1.2854
KLK10	8.9142	5.6201	6.5058	0	5.9698	4.97	9.2113	4.2433	6.2058	9.998	10.7337	9.2444	4.8002	9.457	10.0319	5.5414	8.1704	12.1361	5.7325	3.7586	10.3666	11.1858	6.5741	8.0845	2.8211	11.5982	12.3539	11.7779	6.3868	9.0977	13.872	4.2925	11.4848	9.7576	12.1233	7.0877	10.8374	14.1914	0	3.6288	12.2675	10.8119	3.1696	10.4616	11.2878	7.9681	1.5599	10.0868	5.2976
SOCS2	7.7256	7.6474	8.6405	7.5854	6.6601	7.9707	8.6968	8.166	7.5343	7.9501	8.9736	9.4634	8.4329	8.1407	8.743	8.5037	7.504	8.5706	7.8093	8.9767	6.6522	8.7794	8.4928	9.4535	8.5929	6.1857	7.0404	6.2469	10.551	8.119	7.6378	8.9308	8.4226	8.8087	8.6989	5.7878	8.929	8.5491	8.3388	6.0541	7.4143	8.2842	8.2349	8.8184	9.0296	7.2781	10.1917	7.7342	8.2195
CRMP1	6.7917	7.4414	7.2875	6.8548	5.9118	6.8435	5.396	7.0932	8.308	7.0181	8.249	5.9	6.7344	5.4656	6.416	8.3803	8.89	6.7309	7.3334	7.5763	6.4734	7.116	4.3059	6.8792	4.7351	6.3877	6.1469	7.126	7.8573	6.9872	5.4274	7.7169	7.3795	7.9714	6.5523	5.606	6.638	4.2191	6.1773	6.7311	7.3599	7.5078	7.4598	7.4996	4.6624	7.7604	11.7341	7.1796	7.6857
SAMD11	5.8935	5.3568	3.8154	6.6266	6.0082	6.9003	5.2006	6.9513	7.439	6.0555	8.8038	4.5975	6.7388	3.8426	6.801	8.4363	6.4394	7.7759	5.8171	7.6364	5.3587	6.3507	4.4464	6.6959	8.0983	6.3275	6.7208	6.5353	8.4022	6.0097	3.3005	8.095	5.7108	8.4442	8.1582	7.8219	5.7276	5.563	3.4612	7.0074	6.2925	5.8632	5.7287	6.8986	5.9387	5.9028	7.9411	7.0118	8.8062
LHB	1.7915	3.5755	1.4082	0	0.7339	0.6953	2.531	1.3689	1.9767	2.5267	0.5163	3.178	0	1.8119	1.3594	0	2.6713	3.2775	1.9728	1.2587	1.9882	0.4317	2.4516	2.4228	1.3689	3.1662	2.379	0.6097	0.9531	0.8803	0.8936	0.4012	1.8112	2.3813	1.5412	2.6569	1.3993	3.332	0	1.6864	0.8571	0.5476	1.7367	4.3101	1.2987	0.6718	3.288	0	1.7638
TCF4	10.43	9.5051	9.1238	10.3752	9.0212	10.7605	8.9603	9.6015	10.0463	11.4667	11.3722	8.9355	9.5611	9.8123	10.5356	10.8452	11.0406	10.1596	12.0267	11.6224	9.2949	10.4338	8.5487	9.7023	8.918	9.6087	9.105	10.0051	11.3049	10.5503	8.848	11.6459	10.5029	10.9486	8.4329	8.6561	9.5968	8.7062	9.0938	9.3311	10.6705	10.2195	11.1664	10.6257	8.7539	10.6548	8.4682	9.616	11.484
NFATC2	8.455	7.4388	8.6857	8.3208	8.1871	9.1447	7.1929	8.7445	6.9022	9.3407	8.8006	7.4963	8.2775	8.0683	8.5253	8.9889	9.4714	7.8199	4.8229	8.903	8.6974	8.1858	4.9948	7.2941	7.0016	8.4179	7.7654	8.6948	7.9236	8.6556	7.9545	7.0872	9.4284	8.9649	8.5133	8.4133	7.3412	6.597	6.1122	9.138	7.2963	8.5772	9.6925	7.8552	7.7499	9.9702	7.1224	8.8842	10.3006
RASGRF1	4.3213	5.363	3.5882	5.4732	4.3385	6.7146	6.5357	4.7327	5.1073	6.095	4.9193	1.0357	4.1606	4.8599	4.0122	5.0424	7.0302	3.5155	2.5548	6.3037	5.3997	3.7232	2.0878	3.5735	1.3689	7.0511	10.486	2.4516	3.4573	3.0261	3.2598	2.4564	4.1136	3.5026	2.6446	2.6569	3.3922	2.8552	2.3953	4.7585	3.6275	4.1393	6.0367	3.9385	3.3399	5.1213	1.7805	4.9615	6.7657
ZNF555	4.9817	5.196	5.6299	5.2	5.4844	5.8022	6.0446	6.4646	5.2698	6.302	5.8422	4.8754	5.5323	7.0625	6.0151	6.5663	5.485	5.2074	6.4798	6.6014	5.6758	6.1088	6.2044	5.3698	3.3918	6.3996	5.7472	5.6105	5.8448	5.649	6.1215	6.2052	6.5263	6.2263	5.0443	5.2423	6.0626	6.0362	5.4466	6.4877	5.863	5.3142	6.409	5.5877	5.8197	5.4788	6.6631	6.4629	6.2881
KATNAL2	3.8793	6.1106	5.287	5.6001	4.9154	5.1443	6.7811	4.7327	4.579	4.3498	5.569	4.0662	3.9618	5.9071	5.6606	4.1927	5.1744	3.8987	4.6375	4.9837	5.9618	4.3598	4.7769	3.3603	5.0292	5.1114	2.8302	4.9653	5.7807	5.2153	2.1477	5.5099	4.9399	6.012	5.0547	6.6404	3.1999	3.6898	4.3345	4.8022	2.5529	5.0584	4.6435	4.2493	5.6931	6.1555	6.9398	4.7152	5.5398
RUNDC3B	4.4429	5.3172	3.3748	5.37	2.932	5.3662	6.2578	3.9794	4.9789	5.238	7.0281	2.3786	3.8889	4.7962	4.6741	5.9115	5.36	4.7597	3.7213	5.2707	2.6498	5.2989	6.5864	4.7348	1.8631	1.8714	2.4812	3.3133	7.3618	3.8105	2.8083	6.7037	5.6176	5.8776	5.1548	5.1131	4.3452	1.4333	3.7848	4.1632	4.1402	5.4269	4.9538	4.2179	3.8944	5.4884	10.4932	4.7808	5.8344
NAGS	8.189	7.668	2.8207	6.812	5.5265	7.6151	7.0648	6.8906	5.1792	6.6039	7.8557	7.5566	4.3353	5.49	6.7618	5.3323	9.3005	6.735	5.3569	5.8947	6.6522	4.1771	8.5408	7.4597	4.1172	5.5505	6.8671	5.1898	2.9752	5.9628	7.4664	4.0347	5.9162	6.6457	7.2896	6.4444	8.5358	8.0993	2.8859	6.8242	5.6228	7.667	4.7722	7.1147	6.6107	6.6742	7.6733	7.7424	6.3316
PARD3	9.3953	9.3855	9.8849	9.9909	10.2248	9.4571	10.5717	10.6292	9.6207	9.7176	9.541	9.5325	9.6214	10.4786	9.3871	10.2099	11.6088	10.6234	10.0385	10.0792	10.1832	10.0544	9.77	10.1431	10.1011	9.7418	10.2403	9.5506	10.5521	9.691	9.347	10.4146	10.6279	10.5743	10.1409	10.9807	9.8061	9.6917	8.702	9.671	9.7349	9.5018	9.7417	9.3067	9.9606	9.8709	10.0418	11.0166	9.3072
NTNG2	6.2857	4.6675	3.296	2.3467	5.3024	5.7698	3.9392	5.5677	5.3551	5.8276	6.6558	3.6894	5.712	4.6595	5.06	5.475	6.8142	5.4563	3.966	7.4405	4.8262	5.4213	4.5201	5.5652	6.2761	5.0403	5.7055	5.411	6.7675	5.8517	2.6199	7.663	4.9399	6.1428	2.53	3.0136	4.4784	5.9462	0	4.071	6.4958	3.847	5.8493	6.4223	3.3399	4.557	3.9647	4.7808	6.0584
PRKG1	6.7537	5.4921	5.5473	6.139	5.037	6.2047	5.396	6.0763	6.0737	7.8913	7.6762	5.291	5.2122	5.0542	7.3423	8.5688	7.1651	6.8555	5.2126	9.8545	3.686	7.538	4.2996	6.0656	5.1838	6.687	6.3705	6.2814	9.6103	7.2941	2.8083	10.1823	8.4607	7.9645	5.5499	5.2865	6.7209	5.2204	3.6688	5.1564	7.7165	6.914	6.8535	7.2797	4.899	6.6867	5.4061	6.1012	5.9948
ZNF677	3.9466	3.1749	3.8311	3.5518	1.8689	4.1967	5.1847	3.7721	3.294	4.4654	5.2151	1.6323	2.9831	3.3515	4.8671	5.5086	3.3346	4.5256	3.2155	6.278	1.5745	4.2582	2.9834	3.2816	1.9641	1.9969	1.8773	3.2747	6.0075	4.4328	0.8936	6.1926	4.9594	4.4375	1.9507	1.1238	3.7136	3.1597	0	5.4221	3.7192	3.9368	3.3689	4.28	2.5223	4.9099	2.4286	1.3952	5.2976
WNT4	3.1841	6.5911	8.1377	8.1652	7.0332	7.9795	7.2209	6.5805	6.8444	8.4969	7.8122	6.2056	5.6024	4.6354	5.6606	7.2516	7.0751	7.7556	6.4479	8.2242	6.3537	3.9022	6.1226	4.3666	4.7183	9.2406	3.1734	4.9894	4.7824	7.4583	5.8268	7.9441	5.3774	7.0179	6.8798	7.6029	3.7492	2.7374	3.0801	5.5125	2.9051	7.3615	7.6045	5.9735	8.3187	5.8266	7.8048	6.2707	5.7726
GSX1	0	0	0	0	0	0	0.9679	0	0	0	0	0	0	1.6288	0	0	0	1.4539	0	0	4.8428	0	0	0	0	8.5453	0	0	0	0	0	0	0	0.4675	0	0	0	0	0	0	0	0	0	0.4952	0	0	0	0	0
KCNK13	5.8397	3.3668	1.6805	4.6444	4.0226	5.3444	5.1068	4.9939	3.7989	5.0133	5.8313	3.0618	3.5539	3.6688	4.0122	4.1927	3.9503	1.7308	7.1137	5.3712	1.5745	3.7232	3.5318	2.8069	3.5944	4.411	3.8827	5.7081	3.1375	4.2536	0	3.6851	2.6864	4.0276	1.7604	3.1152	3.8833	1.939	3.5426	4.3708	3.4779	4.1393	4.8904	5.4727	3.7055	4.7281	2.2918	2.6549	6.2062
FAM129A	9.8569	8.6472	9.3307	8.7382	9.0359	10.0944	8.0068	9.9628	9.4628	11.1799	11.2595	7.2027	10.2775	8.8445	11.333	13.4111	8.8505	11.1424	8.8721	13.0817	8.441	10.9938	9.1001	10.6558	9.1251	8.2704	8.5358	10.925	14.4877	11.0021	6.3662	13.3002	12.8622	11.8442	7.6501	9.7488	11.0284	6.9143	9.1078	8.5628	11.6509	10.6334	10.4858	9.2271	10.1888	10.1872	11.3057	9.2629	10.8855
HSD17B12	11.6585	11.9712	11.8055	11.8407	9.7163	10.733	11.1335	10.8164	10.3251	11.2074	11.7783	12.1082	9.714	11.9438	11.0186	10.8195	10.765	11.1648	11.6039	11.5692	11.2602	11.2949	11.9186	11.1225	11.629	12.396	10.5073	11.0672	10.7999	11.5518	10.9761	11.0267	11.1688	11.1537	12.3249	11.8487	11.759	10.9405	6.1773	10.4966	11.1909	11.2748	10.0043	10.1985	11.3481	11.3019	11.5756	10.142	10.922
SFRP2	13.3363	8.8626	3.0299	7.8121	9.9315	7.0608	5.4911	9.5425	6.8736	7.6341	13.3638	7.7355	10.649	9.5566	13.4017	13.171	11.7666	11.6301	6.3304	11.429	9.045	11.9119	10.0399	11.7099	12.0157	6.0974	12.2676	10.1729	14.0053	9.5346	8.2224	13.1938	11.8149	14.175	2.9423	4.4156	12.4049	12.3695	5.2983	8.6137	13.066	9.6592	8.0818	14.478	4.3723	9.5892	12.5299	10.7632	14.6145
CRHR1	2.0063	0	0	0	0	0	3.6406	0	0	0	2.0151	0.4988	0	1.8119	0.7016	0	3.2804	1.4539	1.8258	1.2587	0.4111	0.4793	0	0	1.2134	0.8165	0.5367	0	2.4616	0	0	3.1688	0.5584	1.6505	0	0	0.4647	0	0	0	0	0	0	0	0	0	1.9039	2.987	0
C2CD4C	3.9466	3.7232	4.891	3.0271	5.8084	3.1276	3.4005	4.3591	4.0751	3.9971	3.7979	1.7866	4.8394	4.1489	5.3641	5.4919	6.7042	4.4123	4.0951	5.1054	2.1034	3.9354	2.9834	3.5059	6.6312	5.4222	1.3379	3.194	6.1283	4.8239	4.5425	4.7533	4.3089	4.9111	4.2591	4.6197	3.6397	3.1597	1.0463	4.8584	3.2509	3.219	3.807	4.2493	3.2869	3.7816	5.3894	7.6459	4.2272
NUAK1	9.2454	8.0847	7.6988	8.662	6.8545	8.4812	7.2393	8.5881	8.3986	9.327	8.931	6.8556	8.677	8.1061	8.6635	9.3019	10.3454	7.5161	8.4334	8.7245	8.3331	9.2964	7.1416	7.9383	8.5519	7.3939	8.3217	9.0364	8.5158	8.5135	7.3114	9.6593	8.6438	10.3452	6.9869	7.3835	8.659	8.8119	5.897	9.8959	9.0912	8.8235	9.0567	9.5507	7.4551	9.0693	8.6766	6.9971	9.4749
RNF41	9.8711	9.4904	9.4216	9.7941	9.7808	9.372	9.4646	10.465	9.4676	9.2741	9.8631	9.7627	9.536	9.6978	9.3541	10.2935	10.5441	9.4789	10.6607	9.9951	9.5306	9.4043	8.9529	9.5657	9.6467	9.8261	10.0527	9.2926	9.9983	9.3406	9.4139	9.8548	9.6881	9.7083	10.0057	8.752	9.6138	9.0152	9.0882	9.8125	9.4478	9.7525	9.4273	9.4084	9.0955	9.7494	10.6448	9.0002	9.8266
PKIA	5.7855	8.0761	1.4082	5.3877	3.4525	7.4045	3.2636	5.3976	4.0751	6.4327	7.0376	3.178	4.3892	3.5188	5.2891	6.5822	8.1683	7.1308	5.9642	8.8298	2.4023	5.9792	3.9282	5.0753	3.1127	3.3654	4.2443	5.0594	7.7815	5.2947	6.7579	8.577	7.0884	6.8558	3.7715	7.1278	5.694	3.332	2.0689	7.5041	5.3774	4.6444	4.9693	5.6713	3.8217	4.9929	8.7809	5.5932	7.3226
TMEFF2	0	1.1921	0.6336	0	2.1096	0	2.2702	1.6371	3.2049	1.8959	4.2534	0	1.3419	2.2529	0.6059	4.7084	4.1648	3.1886	3.4904	4.7043	0	0	0	0	0	0.9979	1.3379	0.3369	3.4157	1.8164	0	3.1724	1.1729	2.8326	0.3089	0.9141	1.208	0	0	0.3531	0	2.3661	0.9999	0	0.7908	1.4748	0	3.4304	0.5648
BHLHE22	6.1348	4.0088	1.9095	5.4565	5.1758	5.3662	3.2636	4.3775	3.2049	5.5098	7.7869	3.838	5.3543	3.8885	5.4868	6.9614	4.1312	4.5964	2.6698	6.5162	0.4111	5.3614	4.109	5.186	3.6256	3.4556	5.1907	5.3472	7.8967	3.4152	0.8936	6.3643	5.5548	5.9238	3.4633	2.8462	5.5801	2.4686	4.0857	4.6189	4.291	4.8662	5.367	5.8458	2.774	6.1252	4.6916	3.2568	7.6904
RXRG	2.7283	1.8359	0	3.7836	1.218	0.6953	4.9371	1.6371	0.6665	1.4334	4.4076	0	0.8217	0.8774	3.6418	4.4564	3.2113	2.4953	3.8242	3.4262	1.2134	3.2281	0	0	0.841	3.7687	0.4668	0.6097	7.0242	1.177	0	4.0901	2.7772	4.4118	0	1.6153	0	0	1.6464	0.8733	0	0.9437	1.8742	0	0.4489	1.312	1.7805	1.3952	1.9542
TRIM17	2.2835	4.5137	4.3819	4.7847	3.3623	4.6524	5.1847	5.6534	3.7989	4.6527	3.7058	2.17	5.2707	4.0792	3.3778	3.3825	7.5332	4.1549	3.4264	4.0286	3.2084	3.645	2.9073	1.8977	2.147	4.8204	2.6662	3.7398	2.7924	3.2337	2.403	4.3389	4.9399	5.75	5.3191	4.0553	2.9166	1.4333	2.6613	5.9349	2.0859	3.2888	3.807	4.085	2.9883	3.9571	4.745	6.8971	6.1682
WRN	8.1556	7.8717	8.0353	7.1445	8.2002	8.3749	8.5755	7.2912	7.3545	9.4853	7.7787	7.8003	8.6077	9.2435	8.0475	8.1729	8.617	8.1317	9.5336	8.0832	8.8151	9.2192	8.544	7.4597	8.8998	9.9693	8.4021	8.6012	7.9012	8.3924	8.5898	8.634	8.1965	8.434	9.1039	8.5991	8.7594	8.2812	8.4746	7.7488	7.3511	8.0225	8.7722	8.9827	8.816	8.8797	8.8872	8.3888	8.3138
PPP2R2B	5.2451	2.5406	0.6336	4.5532	5.8751	3.8077	3.9392	4.9939	6.761	4.1977	6.0532	0.433	5.6692	5.6904	5.8157	6.0885	5.1578	6.8189	2.7763	5.419	1.5745	4.7447	3.6764	3.5059	1.3689	1.5822	2.7505	3.9008	6.7921	4.285	3.8802	6.9254	4.5598	6.0034	2.1959	0	3.8509	3.6898	5.0425	5.0875	3.188	3.9368	5.7093	4.556	1.6736	4.3205	9.2672	3.5854	6.3656
PDLIM2	9.1558	9.8596	8.1546	7.9704	10.0625	9.6294	8.2299	8.7311	9.6131	9.3854	10.1351	8.7474	9.1962	7.7416	8.406	9.667	8.9136	10.7331	9.5038	9.3628	8.5222	8.4005	9.736	9.1936	9.0716	10.0103	9.4081	9.4635	10.164	8.442	7.9841	9.3103	8.5178	9.7194	8.7684	8.6977	10.4359	9.6009	8.4703	9.3818	9.2904	8.2821	8.8587	9.7689	9.8599	8.6928	8.9281	9.5303	10.1104
KLHL29	6.8925	8.8264	7.8615	7.799	5.9849	7.4865	6.8304	7.827	7.155	8.5723	8.227	6.2855	6.3366	5.6904	7.9258	8.8034	8.9333	8.4514	7.386	9.2972	6.9033	8.1806	6.1804	7.3239	8.3096	8.7112	5.5017	6.9971	9.0562	8.2502	8.2306	9.2629	7.8519	8.9759	8.1362	7.7285	6.6984	4.7889	5.3368	7.7506	7.4943	8.6831	7.6697	7.7684	6.1735	7.4322	8.0709	7.9938	8.3941
POPDC3	1.637	7.0798	0.6336	1.6056	1.5799	7.1133	2.2702	3.6562	0	2.8325	2.9791	1.0357	1.3419	0	2.3717	3.059	5.2856	0	5.3908	5.6365	3.758	2.4683	0	3.5059	2.147	6.3651	0.8188	0	3.9694	6.2917	3.8802	4.99	4.0422	4.6722	2.339	6.9152	1.208	1.0934	0	6.5992	2.2176	4.3823	0.7368	0.8631	5.1861	0.9182	0.5725	6.9832	1.5443
ASCL1	0.7684	3.411	0	3.0271	0	4.7218	2.531	2.1471	3.8585	1.0147	3.4458	0.7655	0	2.4863	1.3594	4.4215	6.8142	0.6597	0.573	2.7161	0.4111	1.033	1.15	1.3982	0.3378	0.9979	0	0.3369	2.583	1.6331	3.1244	1.6979	2.2522	5.0509	1.1336	2.7228	0.4087	0.6479	2.6613	3.3036	0	0	1.7367	1.7895	1.4983	8.9932	7.3332	4.2735	1.5443
FOXD3	3.1271	1.1921	0.6336	1.0156	0	1.9208	3.4005	3.1128	1.1206	1.2392	4.6245	0	2.2742	2.5902	2.8606	5.3509	4.8418	1.4539	7.5675	4.6251	1.2134	3.8332	0	4.0715	0.6113	6.3882	1.7189	0	7.8727	0.5062	3.9619	5.3145	4.1136	5.2527	0.7794	0.9141	2.2026	1.4333	0	5.8611	3.4779	2.9	0	2.0963	1.2987	2.73	5.1333	0	2.1224
DLX6AS	0	3.7917	0	1.3406	0	1.6632	5.0245	0.3378	3.7989	0	0.8958	0	0	2.3743	0	0	5.1744	1.9631	5.0522	1.2587	3.8922	1.033	2.7419	0	5.0057	4.0835	0	0	0	0	2.8083	1.3802	4.3975	4.5596	1.2826	3.3832	2.3945	2.4686	0	5.8951	2.0859	4.0617	0.9999	0	5.0966	1.9875	6.1722	5.341	0
NEUROD2	0.4348	3.9198	0	0.5953	0	1.6632	7.1834	0.6113	0	2.2455	0	0.7655	0	4.586	1.8518	0	6.171	2.1631	0.573	2.9935	2.2101	0	0.492	0	0.6113	1.22	0	0.3369	3.3729	1.8164	0	2.0725	4.9594	0	3.0292	3.2993	0.9874	0	0	0.8733	0	2.9866	0.415	3.3811	1.8299	2.4458	0.5725	1.1522	4.0714
STK32B	5.2317	4.1974	7.4302	3.7836	3.6934	5.0259	4.8914	4.4834	6.0862	6.2055	6.6183	3.3855	4.8394	4.4545	6.2209	6.2951	5.4308	4.7597	3.2155	4.7043	7.9655	4.9044	2.8269	4.9789	3.5944	3.5405	4.5332	3.6214	6.3814	6.128	4.1824	6.6027	4.4258	5.9055	4.241	5.8332	4.6196	3.5572	3.0801	2.6482	5.6924	4.5622	5.0585	4.4786	3.6645	7.745	9.5236	6.1844	5.0279
NGFR	8.7472	3.5361	2.4359	3.729	2.8008	7.8403	4.2603	5.5187	3.7367	6.0733	9.3956	1.926	5.6692	3.2911	7.9165	9.9882	7.1101	7.2728	9.5876	8.3951	8.2212	7.777	2.9834	7.3769	3.8267	8.535	4.9446	1.8598	11.0824	4.5409	2.975	9.8683	9.2286	11.1837	2.9423	2.4389	7.7606	3.2484	2.8859	8.7096	6.3599	2.6039	5.7897	7.5271	3.488	6.2764	5.8456	4.1464	8.6598
L3MBTL4	6.5138	2.3718	5.6773	3.8868	4.2904	7.0269	4.0264	5.0752	7.3953	4.7471	5.7529	1.6323	6.3366	3.0205	4.1877	5.4406	7.2769	5.1846	2.7763	5.9926	1.9882	6.9995	5.2928	4.2474	2.4553	3.0552	2.379	3.7679	6.0352	4.9665	4.4883	6.0944	6.6456	6.1271	6.5082	2.2728	2.9779	2.4686	2.3953	7.2092	3.5295	2.6039	6.7545	4.28	4.6065	6.2983	8.4136	7.8508	6.323
ZNF385B	6.579	2.2794	1.0722	1.3406	4.7475	1.7978	2.2702	4.9453	5.3756	3.9018	5.5949	2.17	3.1168	2.6872	6.5206	7.9678	4.734	5.2738	5.5036	9.7299	2.5719	6.9717	1.7817	2.2681	6.2859	9.4607	3.1734	5.1689	4.8306	4.617	2.8083	8.119	4.2467	4.5828	3.869	1.3069	3.2504	1.7082	11.3915	2.0181	4.5679	3.3554	3.4147	3.9385	2.9203	3.872	6.0396	3.893	5.2439
ZNF461	5.2847	5.1576	5.7677	5.3339	4.8506	5.7941	7.5501	5.8443	6.5869	6.2513	5.9862	2.3786	4.8394	6.0687	5.0141	5.9115	6.129	5.9914	6.6079	7.1321	6.5288	5.5342	5.4752	4.1621	6.7277	6.8032	3.5942	3.9008	6.7128	5.7872	3.1244	6.9254	5.9459	6.2699	5.1835	6.1471	5.1718	5.9329	5.8444	6.4239	6.62	4.6444	5.5232	6.869	4.2939	6.0038	6.628	5.5562	6.5317
EHD2	11.4308	11.0105	10.9219	10.8078	9.5692	10.5131	9.6528	12.5545	12.5979	11.9296	12.2291	9.2968	10.4647	10.2792	11.485	13.3711	12.1495	12.9408	9.9309	13.3341	9.3994	11.9083	9.372	11.7769	11.3472	10.4112	12.4811	11.8306	14.3782	11.7077	9.5239	13.8313	13.0571	12.8088	10.6654	9.408	11.4021	12.3584	9.7295	10.0264	12.6535	11.5019	11.1132	11.4874	9.9537	10.9596	11.0838	11.7333	11.9891
LOC91149	0.4348	0.7159	0	0.5953	0	0	4.1087	0	0	0.4224	0	0	0	2.1204	0	0	0	0.6597	2.2929	2.7161	3.4452	0.4317	0	0	0	0.9979	0	0	0.3918	0.5062	0	0	0.5041	0	0	0.3727	0	0	0	1.0768	0	0.5476	0	0.8631	0	0.3747	1.9718	0	0
HIST1H4F	0	2.7618	1.4082	1.6056	0.7339	1.1625	1.542	1.0393	1.9767	0	1.1959	0	0.8217	1.6288	0	2.3759	0.4989	3.4405	0	1.2587	0	0	0	0	0	0	1.7189	0	0.9531	2.3795	0	0.9722	0.5041	0	0	0	0	1.7082	0	0	0.4913	4.1767	0	0	2.3263	0	0	0	0
PRKAG2	9.0039	8.1184	9.1436	9.0739	6.9271	9.2409	9.0489	9.81	7.5704	9.4472	9.5022	9.4468	7.6199	7.7915	9.1493	9.6226	8.6425	8.1583	8.354	10.2816	8.5377	9.245	8.947	7.8992	9.2098	8.1026	7.9053	9.2181	9.8506	8.8081	9.13	10.353	9.4169	9.3806	9.3438	8.6381	8.7681	8.4821	7.9363	8.4711	8.9704	9.1356	8.2285	8.8379	9.8957	9.3127	8.2775	8.4028	9.9188
FAM20A	8.5228	6.5018	3.9388	6.24	6.5108	7.3912	6.9243	7.7514	5.6532	7.7908	7.8314	4.8048	6.6767	6.4185	7.4058	7.2063	7.3627	7.5522	5.9185	6.494	5.8672	6.8807	4.0393	5.8507	7.031	5.8866	7.3517	7.2988	7.9292	9.1888	4.5946	9.1656	6.5777	7.9105	4.7436	4.512	7.2665	5.4622	6.1122	7.1513	6.7777	6.4788	7.9883	8.4131	7.1034	7.2863	4.745	7.6042	8.1914
TMEM59L	3.2388	2.5406	0.6336	0	1.5799	2.0342	4.5816	2.4554	2.5104	3.7641	5.569	1.0357	2.2742	2.778	3.4484	6.6664	4.5169	6.4494	4.0951	5.2707	4.7037	4.1204	1.3926	4.1175	2.4553	1.8714	4.4347	0.6097	7.4155	2.5955	0	6.8065	5.2244	5.8776	0.5633	0	3.6397	2.138	2.3953	3.7527	4.037	1.2541	2.1152	3.5419	2.0993	0.9182	3.8717	1.1522	7.6042
MLH1	7.8907	9.3116	9.4006	8.4634	8.5935	9.3164	8.4509	8.8121	8.6597	9.2709	8.9957	5.1559	9.2371	6.6822	8.8691	9.0572	8.9918	8.5902	9.8348	9.2584	9.1307	7.8155	5.0839	8.4932	8.158	9.8538	8.9172	6.6721	9.4586	9.3739	8.8746	9.3618	7.9889	9.3782	9.1064	8.8937	6.8535	5.3056	8.4616	8.9822	9.0488	9.3681	9.6453	9.0196	9.3921	8.7644	9.1197	8.7363	8.7217
LOC643923	0	0.4018	0	0	0	0.6953	2.531	0	0	0	0	0	0	1.419	0	0	0.4989	0	0	1.9205	0	0	0	0	0	0	0	0	0	0	0	0	0.5041	0.4675	0	0	0	0	0	0	0	0.5476	0	1.1561	0	0	0	0	0
SETBP1	8.0254	6.9508	5.7966	8.9675	6.5002	8.8993	6.8898	7.8958	8.5844	9.4901	10.0987	5.4726	7.1519	7.1961	9.3251	10.4637	9.7255	9.1543	5.7845	11.1188	5.7305	9.0291	5.5396	7.6942	6.1261	6.3178	6.7945	7.598	10.9832	7.9453	4.7862	10.6333	9.9923	9.7601	5.8298	6.1045	8.0481	4.5995	6.2397	8.5963	8.8309	7.2652	8.5271	8.2959	5.3756	10.5446	10.278	7.3214	11.082
LOC146880	7.6576	10.0268	9.2215	7.8736	8.6152	8.5958	10.9539	7.5025	9.2181	9.0376	7.582	7.4915	7.847	9.9765	8.148	7.1448	9.2193	10.1666	7.5518	8.3285	8.8454	8.618	8.4329	7.566	9.5499	8.81	8.456	8.7037	7.173	8.3827	7.0871	8.3212	8.7442	7.9846	8.9591	10.2536	7.4645	9.4121	7.6978	8.8373	8.4171	8.6081	8.7539	9.6405	8.2341	7.6415	8.5015	9.1867	8.7524
APCDD1	8.3438	7.5616	7.444	8.9226	7.3529	8.2172	8.8981	8.6405	8.6659	9.0627	9.9485	6.932	7.2054	7.3704	8.4149	9.4923	9.8928	9.5262	14.1891	9.672	15.6397	8.1649	6.6636	8.5614	7.7155	12.6803	6.216	7.5783	9.2593	8.9933	9.8691	9.0385	8.7217	9.7953	7.5434	8.7657	7.6018	7.9014	5.3743	9.0955	9.1614	9.5255	7.8721	8.5392	6.967	7.1958	13.0575	10.0159	8.2172
CD200	8.4405	7.4887	5.8935	8.4232	6.9887	7.8305	6.6361	7.6432	7.548	7.8621	8.719	6.7136	7.0301	7.0259	8.5005	8.5866	9.3561	7.7282	6.7584	6.7581	7.2449	7.7327	5.6252	7.951	6.6766	5.9655	6.9674	6.4772	9.6252	7.9453	7.1201	9.3341	7.1703	8.729	6.7223	5.5723	7.2787	4.7285	5.8174	6.4004	7.7109	7.88	7.9538	8.4609	5.6829	8.1643	6.1227	7.1457	8.3982
KCNK15	4.3213	5.9324	5.8665	3.8868	1.218	4.5028	6.5505	7.3694	10.27	6.3509	6.6246	9.2618	0.8217	1.6288	5.7887	5.6357	6.0502	5.9781	5.2126	3.4262	3.53	5.9871	0	7.6518	0.841	9.1405	3.6391	6.2368	5.0229	6.0385	7.3499	4.7872	9.1543	6.3533	8.1926	6.6146	3.8178	1.939	0	5.5641	4.6863	6.4713	1.8742	6.9994	8.0905	9.0387	4.6076	8.3569	3.7504
LOC389458	1.4948	1.6869	2.9529	2.0233	2.8008	5.0664	3.4005	1.9246	2.1773	1.4371	1.656	1.5029	0.8217	3.4652	0	0	3.0906	4.8682	3.384	0	2.7939	1.2601	5.1181	4.0715	3.3783	3.5791	0.4668	1.8847	1.6835	0	4.3127	1.1906	1.1211	2.9082	2.7539	1.8692	1.3594	1.7082	1.6464	0.8733	0.8571	2.1354	1.9973	6.0557	2.9203	0.6718	0.9813	4.8021	1.2854
SOX5	4.243	2.8285	3.3748	3.7836	2.6565	5.6414	5.2942	4.1817	4.4685	5.9033	5.4604	1.926	2.9831	4.2154	4.0122	6.1323	6.3714	4.6306	5.9642	5.1054	5.1547	4.2047	0.492	4.0715	2.3094	7.2374	3.6391	2.9211	5.3986	4.5146	5.8048	5.061	6.3152	5.9238	4.0874	4.7676	3.8509	1.7082	0	3.9206	5.1325	2.9866	5.2851	3.8593	3.488	5.3165	8.3089	4.6697	5.5546
EYA1	2.7283	2.5406	1.6805	2.194	0.7339	1.5148	5.0662	1.8631	2.5104	0.4224	5.5559	0	2.9831	2.9441	1.3594	2.2224	6.2277	3.7819	0	3.226	1.9882	3.3809	0.492	1.3982	1.2134	0	4.6476	0.8391	5.1801	1.423	1.4413	2.7594	2.8626	3.5969	1.2826	0.9141	1.208	1.0934	8.2758	4.7585	3.6741	2.3661	2.2221	3.7755	2.6949	2.8536	0.9813	3.2568	4.8233
TMEM65	8.2115	9.0048	8.5816	10.0463	7.529	9.1526	9.9836	10.1987	7.6443	8.0386	8.6619	9.0908	6.9784	6.6283	7.8914	7.9587	9.6174	8.7445	9.2305	8.785	10.1149	8.3272	8.1365	8.7954	8.7488	8.5233	9.7106	8.2173	8.3819	8.6435	9.8914	8.4479	8.1312	9.1686	10.5506	9.6985	8.0886	6.695	8.0097	10.1015	9.8376	8.3096	6.8283	10.0279	8.2904	7.9353	10.0196	8.6201	8.9471
TMEM61	2.2835	3.95	5.2457	3.4203	0	4.4218	3.8464	3.239	4.2633	3.6119	4.4649	4.7116	1.3419	2.3743	4.3808	6.361	3.8297	5.5486	5.5036	2.7161	5.4441	3.2809	4.7553	4.9789	5.2148	4.9656	2.9774	1.5062	9.1924	4.8239	0	5.7175	4.4536	5.3233	2.4055	7.2996	3.2992	4.8469	2.6613	5.0638	6.3599	3.1456	0.9999	2.0963	3.0531	3.617	5.3894	4.472	4.1898
ENOX1	5.934	3.5755	2.9291	4.3148	4.5575	5.1817	4.5228	5.1943	5.8569	5.9358	6.7852	4.2366	4.8002	4.5085	5.9557	6.9735	6.1375	4.7285	2.8755	8.4188	4.4661	6.2674	3.3711	4.2474	4.7326	5.3298	4.329	6.1107	8.2536	4.8867	5.7368	8.8327	6.3076	6.9256	2.1959	3.1152	4.2979	3.1597	2.0689	4.8022	6.06	5.7698	5.3216	6.6745	3.1748	5.3378	7.7438	5.0351	6.7593
GRM8	2.3841	3.4539	4.8082	4.5214	3.1631	3.4472	4.7448	3.2788	6.5238	4.2502	2.7211	4.182	5.3543	4.6109	1.8518	2.6412	6.0858	4.4123	6.2309	3.7586	3.259	3.519	1.9429	4.2054	2.874	5.1524	3.2332	2.3805	1.1686	5.0047	2.403	0	3.0922	3.7277	3.1112	3.0136	3.2504	0	2.3953	5.9349	3.4244	5.4269	6.285	4.6993	2.9883	4.4631	6.6137	4.6926	1.7638
GRID2	0.4348	1.3819	0.6336	0	0	0.3891	2.9433	0.3378	0	0	0.8958	2.17	0	2.1204	1.0313	3.1469	2.8473	2.1631	5.4075	3.4262	0.7307	1.6289	0	0	0	0	0	1.3661	0.6996	0	0	0.7148	1.1729	2.1521	3.0292	1.4693	1.9811	0	0	1.0768	1.7799	2.7095	0.415	1.951	1.6736	0	0	0	2.8538
LOC286002	0.4348	0.7159	1.4082	0	0	1.5148	5.4911	0	4.3899	2.022	4.4649	0	1.3419	3.5706	1.6265	2.6412	2.2381	1.4539	3.2155	4.5413	0.7307	0.7635	0.8582	1.6695	0	0	0	0.6097	1.1686	1.8164	5.1066	2.6286	2.6864	2.8326	0.7794	5.8375	0.4087	0	0	1.255	2.9812	3.9796	1.5847	3.5419	3.0531	0.7168	0.5725	1.1522	1.5443
JAKMIP1	5.5781	2.6918	1.0722	3.4203	5.7739	5.1817	4.1087	5.9154	1.4655	5.3016	5.1641	2.278	5.3543	5.8454	4.0122	4.4215	2.9278	2.7651	0.9819	3.4262	0	5.3116	3.3711	2.0947	3.9302	3.7331	0.4668	4.3547	4.4114	3.1678	0	3.9172	2.6864	2.9799	1.8587	2.5153	4.0637	3.8113	1.0463	4.6511	2.0859	3.1456	6.5746	5.3184	2.6112	5.0326	2.8742	3.0593	5.6122
SOX2OT	2.0584	1.6998	1.9095	3.5518	5.7385	2.0342	6.1839	1.3689	3.6037	2.3455	0.8958	0	4.4911	3.9679	3.1422	2.3759	1.7985	3.9537	7.7287	1.9205	3.53	2.274	0.492	1.8977	1.2134	4.6398	3.0457	1.8598	3.2363	2.3795	2.1477	3.4085	3.668	2.0222	2.339	3.9213	1.3993	0	5.8174	1.0768	0.4913	4.4139	4.2973	2.2282	2.6949	4.8067	2.6686	1.1522	1.5443
RAPGEF4	6.2727	7.3676	6.0931	7.7416	5.5265	7.3671	6.5651	5.9154	5.9828	6.9598	6.4722	4.5268	5.4837	6.4114	6.8361	6.874	8.6938	6.4684	8.3795	5.9281	9.5786	6.6294	4.9193	5.6616	5.152	6.4607	4.1231	11.144	6.4905	8.183	3.7936	7.3536	6.1968	7.6822	5.451	7.8141	5.5801	5.0824	5.2587	6.5054	6.1698	6.9997	7.807	6.239	5.4737	6.8916	8.3525	6.7789	6.1968
PODN	10.6685	9.4352	8.4805	8.7278	8.9706	8.7085	6.4749	10.3132	11.2969	10.3909	12.8595	7.6824	9.7034	7.9415	10.8362	12.6185	10.3632	10.2989	8.8571	11.4305	5.5082	10.3096	6.8831	10.2613	8.237	9.1774	10.6414	9.6158	12.9351	8.5512	5.0703	12.4012	10.9653	11.5259	6.6624	6.7551	10.3224	8.3778	6.705	9.21	10.6227	9.8424	9.8919	11.08	8.5301	10.0377	9.3022	9.4761	13.357
GSG1L	1.0391	0	1.0722	0	0	1.3494	5.2222	0.6113	0	0	2.1513	0	0	2.9441	0	2.0507	1.6161	1.7308	0	3.226	0.4111	0	0	0	0	0	0	0.3369	2.0426	0	0	2.7594	2.1197	0.4675	0.7794	0.3727	0.9874	0.6479	0	0	0	1.5094	0.415	1.1561	1.2987	0.9182	0.5725	0.86	0.5648
SOX21	0	4.4726	3.5882	0	8.1839	7.6105	0.9679	6.2762	8.2837	7.8934	6.4439	0	8.8833	0.8774	6.0382	8.3912	3.9883	8.167	10.8922	2.3725	4.3774	0.4317	0	3.1983	0.6113	4.8372	4.329	1.3661	0	9.822	0	1.3802	5.834	5.6101	9.828	7.985	0.4087	0	9.7131	1.5564	9.3062	6.9413	8.3905	3.263	5.7431	7.9283	2.8742	6.9264	0
ELMOD1	2.3841	0	0	0	0	0.9477	3.6406	0	0	0.7488	1.1959	0	1.3419	3.1621	0.6059	1.3626	1.4073	0.6597	0.9819	3.226	0.4111	1.033	1.9429	1.0638	0.841	0	0.8188	0.6097	2.338	2.5955	0	3.1202	1.9736	2.0222	0	0.9141	1.3993	0	0	1.6864	1.941	2.0814	0.415	1.7895	0.4489	0	1.2994	0	0
STX11	8.8163	6.2632	5.753	7.8317	8.3485	8.0721	8.3146	7.9117	7.5389	7.6513	8.2997	5.788	7.6587	7.4827	7.7997	7.4634	7.0119	8.5417	5.2684	7.1177	4.1551	7.3929	6.2359	6.323	6.6691	6.7192	6.4734	7.3486	7.6798	8.6706	6.1215	7.428	7.1449	7.2819	5.9461	6.5927	7.4011	6.8233	7.6606	7.306	6.186	7.3246	8.6978	8.8887	5.8474	7.9527	5.6772	6.5596	8.0499
SMO	7.7135	8.1979	7.2899	9.0081	6.6315	7.9051	6.0857	9.5612	7.7892	7.7134	9.6252	5.7033	6.8403	5.9468	7.6578	9.1899	9.5836	8.0676	10.2258	8.9444	7.8173	7.5595	5.3938	7.596	6.6119	8.5181	7.3106	7.9568	9.6545	7.1	7.3873	9.6051	7.7179	10.3965	5.9628	6.8686	6.9369	6.9006	4.7882	10.9152	8.554	6.6074	7.4645	7.8653	5.8474	7.2133	6.2847	8.1796	9.3353
DPP4	10.5408	11.8445	5.6928	11.047	6.4018	11.095	9.4048	11.339	5.9694	8.5077	9.7349	10.164	5.2418	7.1157	7.4581	8.8269	10.1562	8.633	3.7213	9.2747	9.6222	8.0948	8.3293	10.3639	9.8509	5.4662	9.0551	11.6001	7.0618	9.2538	9.7462	8.7567	8.9789	9.4367	9.0168	10.9314	7.2968	10.017	4.4087	9.8342	9.0231	10.0363	6.6338	10.6583	9.0839	11.1312	7.7106	10.4618	9.9851
SLC26A4	3.2916	1.3819	2.2808	2.7267	1.8689	2.8464	5.0662	1.5092	3.4571	2.8325	4.0054	1.6323	2.025	5.0901	3.8123	3.2298	4.3221	3.2775	3.2893	2.7161	2.1034	2.7182	3.3133	3.0158	3.8533	2.499	2.6662	2.5194	3.0314	3.4152	4.0392	4.3802	3.0197	3.0482	1.5412	8.6639	2.7155	1.0934	1.0463	1.255	3.4779	3.9368	2.7367	3.3811	4.6065	3.6456	0.9813	3.3748	3.3369
SDC2	10.3252	8.8686	8.8567	10.1289	8.8514	9.2621	8.284	11.091	9.7483	10.1278	11.4548	8.9179	9.5479	8.5367	10.7422	10.8132	10.6694	9.5576	10.3146	11.6256	9.1341	9.9767	9.8636	10.3531	9.5591	11.9273	9.1239	10.6406	11.7834	10.0102	8.4375	11.3339	9.8188	11.2951	7.9439	8.2328	9.5925	10.0413	8.1623	10.5647	10.6477	10.2872	9.446	11.382	9.0215	9.5169	10.2173	9.3716	10.3701
AUTS2	10.26	8.0431	7.2486	9.1704	8.2035	8.5109	9.4089	10.3692	9.3123	9.5311	9.6102	6.5933	9.8009	7.9921	9.2191	9.5649	10.1484	8.8552	8.7035	9.3567	10.4057	9.4964	9.1474	7.7647	10.2959	7.5555	7.8274	7.2043	9.7755	9.1626	7.084	9.6832	8.7116	9.8243	7.3998	6.7901	10.409	6.6711	8.0216	6.1642	8.9832	7.834	9.4543	9.7291	7.4248	9.0756	10.1917	9.1536	9.4632
C10orf114	3.8444	4.9633	2.5759	3.9358	2.1096	4.6875	6.4277	6.1639	3.4571	3.9661	4.6494	3.1211	3.1168	4.1826	4.2285	4.9229	4.4639	3.9537	6.2026	4.0286	4.6667	3.7232	2.6514	4.4409	2.3842	5.1524	5.4772	3.194	5.1167	4.6415	2.8083	5.2307	4.5598	6.277	3.1112	3.2993	3.3464	4.3416	5.7333	5.2851	4.2973	4.0212	4.1426	4.9105	3.5342	3.5817	5.6212	3.4304	4.5849
PLXNA4	7.6083	6.056	3.7148	5.8377	5.202	5.2181	6.7685	6.6692	7.969	9.0737	8.3558	3.8729	5.9634	5.2414	9.5089	10.7015	7.9374	8.0614	4.4572	8.5371	10.6383	7.1092	5.1349	7.3957	5.4765	8.1008	6.5577	5.9846	9.8447	6.6528	3.7936	10.8316	9.2134	8.7688	2.6446	3.4234	6.9636	4.0766	4.8954	5.0027	9.1157	5.3635	6.7093	5.4991	4.7504	6.3145	8.4542	5.2041	9.3628
VWA5B2	0	2.7618	2.2808	2.9337	2.6565	4.5608	5.0662	2.1471	3.0083	3.196	3.6073	1.2631	2.2742	3.5706	3.7009	3.5206	9.0814	2.8832	9.5221	1.2587	7.9844	1.783	3.3133	1.6695	4.7469	9.8866	1.1016	0.6097	4.3465	3.2337	2.6199	3.2228	5.9361	5.3371	2.8011	4.2012	2.0961	0.6479	5.0425	5.8951	1.1486	1.9147	2.1152	3.8593	3.1748	7.8526	9.0067	3.0593	4.7987
AKAP12	9.3036	8.0272	8.1434	7.7723	7.5849	9.0719	9.3698	9.0074	9.9723	10.2269	11.0084	6.8247	8.208	7.7044	11.1364	11.5858	10.1251	10.6765	10.0163	11.7638	12.5082	10.7318	7.6448	9.573	8.9298	8.1807	10.0175	9.9782	13.2746	9.6688	10.3871	12.8773	11.5622	12.0857	8.0723	7.3237	9.3109	11.4438	6.9853	7.4131	11.3868	8.5419	9.2325	11.6225	7.6951	9.7647	10.9219	10.7776	10.8043
PCLO	4.216	7.6474	8.1767	5.0524	1.5799	7.9671	8.2345	4.7611	6.7214	6.2895	5.7061	1.0357	2.025	5.6428	7.2951	6.0086	10.1872	7.4555	10.371	7.4405	9.4762	3.5622	1.15	6.6706	0.3378	4.0549	2.02	0.8391	6.7128	7.2269	8.8981	6.6632	5.4891	8.2737	7.5021	7.5425	2.6417	0	0	8.3265	6.7178	4.0212	2.1152	8.3709	4.211	6.7557	15.2419	9.3091	5.6946
BNC2	8.4095	6.4708	5.3663	7.1496	5.8254	6.8446	8.2114	6.6988	7.6143	8.6647	9.768	5.582	6.5874	6.4941	8.9182	9.9971	8.1642	8.1757	4.7464	11.1043	5.0863	9.2844	6.319	7.2891	7.4323	6.1857	7.4464	8.4125	11.024	7.3767	4.4883	11.4163	9.3408	9.53	3.4317	4.4932	7.9368	7.5938	5.7899	5.9152	9.3236	7.5999	7.6838	8.8635	5.4377	7.7086	6.9905	7.038	10.3701
ADAMTS3	4.0726	4.0653	4.2627	4.2387	1.8689	4.3359	4.2603	3.4968	4.3489	6.2449	5.3582	3.0618	3.2391	4.1826	4.6139	5.1946	6.357	3.7819	4.1751	4.9188	3.9853	4.4774	2.7419	4.7348	2.8211	4.244	3.3991	3.926	5.1424	5.5096	1.4413	6.5244	4.3391	5.2527	2.8011	2.5878	3.915	2.138	1.6464	4.6351	4.2672	4.2831	5.2602	5.1456	3.3399	4.1136	3.2142	5.2665	6.5317
VGLL3	9.3092	8.0675	4.5611	6.3615	6.4789	7.1703	8.2796	7.4651	6.6889	8.0122	9.5005	6.2593	6.9871	7.4029	9.1598	9.1976	9.962	8.1958	5.4075	8.3404	6.5442	7.8222	6.1226	7.5838	8.5325	6.2118	7.3685	7.8308	9.8486	6.9561	6.9097	9.5488	9.2236	9.5828	6.8353	4.4932	8.5547	8.2838	6.0205	6.8382	9.2086	7.2078	7.409	8.9851	6.4633	8.371	5.267	8.2946	9.395
FBRSL1	10.8446	11.1749	9.8027	10.6625	10.2296	10.1881	11.7608	11.4427	10.6257	10.5463	10.2491	11.3068	10.9061	11.0323	10.2065	10.8685	11.4724	10.5589	10.8479	10.9473	11.1696	10.6652	11.3212	10.1319	10.2807	11.2827	10.872	10.4936	11.1296	9.2677	11.2166	10.5718	10.9209	10.7368	10.3575	9.7229	10.5653	10.6317	11.2466	11.4006	10.2015	10.5865	10.408	10.4523	10.3083	10.0357	11.3786	9.7981	10.497
COL24A1	5.7482	4.4726	1.9095	4.0735	2.8008	3.0756	6.0857	2.3843	2.899	3.8346	3.6073	4.8754	2.2742	4.279	5.1262	3.3825	6.2037	2.6365	3.4264	6.1982	3.7224	5.5664	5.5522	3.871	4.5334	2.1122	5.4895	2.7053	8.0865	6.4801	4.249	6.6495	5.1918	6.3191	3.746	7.2724	5.0487	4.9297	1.6464	3.5283	6.9438	2.4899	3.7366	4.8087	3.2869	2.73	7.05	5.5182	3.1154
C12orf53	3.1271	2.4587	2.4359	1.0156	2.1096	4.2209	5.1847	3.2788	6.7842	5.9437	7.0376	1.6323	2.4867	3.9287	3.3034	6.6738	8.5196	5.5486	4.8718	6.4716	3.758	3.4744	3.0557	5.837	4.0267	1.5822	6.1083	2.3058	6.6469	3.6747	2.6199	5.7945	4.4536	5.9419	1.7604	1.9812	2.6417	4.3416	0	6.5992	6.194	2.6039	2.9997	3.4902	3.5342	3.4703	4.009	4.3902	3.9868
RNF215	6.6912	6.5911	5.8109	6.562	7.7271	6.1428	6.2213	6.9349	7.3178	6.5155	7.3315	6.0467	6.3637	6.1644	6.2899	6.8995	6.8248	6.7192	6.304	6.1424	7.8751	6.2344	6.6284	6.5499	7.2317	6.5758	8.5283	7.1519	7.4699	6.3148	5.3384	6.9851	6.6989	7.3978	5.723	7.7285	6.1383	6.7185	7.4394	7.3966	7.0314	6.3128	6.222	6.6745	5.4737	6.6231	7.2754	7.4311	6.7007
2020-09-05	7.1571	7.2689	7.0528	6.9555	6.284	6.321	6.5056	8.8381	8.0383	7.594	9.2574	5.3664	7.0636	5.8243	8.0617	9.1808	9.1731	9.2245	9.8631	8.6957	9.2635	7.4544	9.2032	8.4511	7.113	9.447	7.0817	7.6631	9.4419	7.9818	9.2568	9.184	7.9332	9.6365	5.4431	5.6076	6.8938	6.6631	5.9966	9.9922	8.0214	6.7503	7.3833	8.4858	4.7107	7.4494	10.089	8.0875	7.5425
RIMS4	2.5664	2.6918	1.6805	0	0.7339	2.1393	5.2587	7.8119	9.5216	2.1381	3.3877	3.2855	0	3.6205	4.6139	5.0875	9.1322	2.9923	3.4264	3.226	0.9922	2.7182	1.15	2.2681	0.3378	5.2311	0	1.5062	5.3219	4.8023	2.8083	4.1693	5.5025	7.619	3.3994	1.9812	1.8561	0	0	10.368	3.0535	0	1.2222	2.0963	4.2939	7.6942	1.7805	7.7588	1.2854
SH3GL3	0.4348	1.1921	0	1.3406	0	0	4.2603	0	0	0.4224	0.5163	0	0	1.419	0	1.3626	6.1205	3.8415	0	1.2587	0	0.4317	0.492	0	0.3378	0	0	0	3.6126	0	7.6746	3.573	1.1729	1.8794	0.3089	0.3727	0	0.6479	0	1.8056	0	0.9437	0.415	1.6076	1.4983	0	0	2.2228	0
NOTO	0	2.0746	0	0	0	0	4.7448	0.6113	0	0	0.5163	0	0	2.5902	0	0	0.4989	1.4539	0.9819	0	0	0	0	0	0	0	0	0	0	0	0	1.5478	2.3736	4.9294	0	0.3727	0	0	0	0.6365	0	0.9437	0.415	1.6076	1.6736	0	0	0	0
SV2C	1.637	1.3819	0	0	1.218	0.3891	4.5228	0	2.1773	0.7488	2.5193	0	0	1.8119	2.5103	3.8698	0.8688	0.6597	0	0	0	0.4317	0	0	0	0.414	0	0.8391	2.1479	3.0261	0.8936	4.2199	0.877	2.3813	2.5885	0.9141	0.7269	0	0	0.3531	0.4913	1.2541	1.5847	0	1.2987	0.3747	0.5725	1.9459	1.5443
GRB10	9.718	10.7055	9.4111	9.9967	8.9706	9.1439	10.6766	10.5944	8.6215	10.349	9.3705	9.5188	8.087	10.4971	9.7404	10.3433	10.9086	9.6697	10.1185	10.4215	10.6699	10.3698	8.71	9.4275	10.6736	9.9042	8.9609	8.8285	9.803	10.902	10.2353	10.6246	9.8241	10.3259	10.9786	9.6363	9.9837	8.4333	9.3484	10.6986	10.2647	10.9543	9.7058	8.8495	9.5402	9.894	10.7749	10.2006	9.9015
EGFLAM	6.9346	8.2718	5.753	6.8251	4.8506	5.5104	5.396	4.7889	6.3162	7.8193	6.4999	4.9261	6.8403	6.8115	6.0496	7.7286	8.8595	6.244	7.0777	5.9607	5.168	5.792	4.5703	7.3288	5.7833	6.8621	6.2454	5.6788	8.181	8.3942	4.9553	7.3365	6.6274	8.254	6.4776	7.1308	6.3788	4.4945	5.3743	8.9846	7.4482	5.7698	6.3977	6.8639	4.3723	5.8565	5.3208	7.2382	6.5167
C12orf34	5.7947	7.1597	8.3933	8.8888	5.6072	7.3231	8.863	10.6924	5.0573	7.2959	7.5124	7.2299	5.9455	5.5811	7.8298	7.5221	8.5722	6.6871	9.5383	8.0683	8.7591	6.5075	6.6225	6.9053	6.6389	8.6117	4.9624	7.7164	7.8727	7.9105	6.7349	6.5979	8.5471	7.6495	6.8592	6.5839	7.7163	4.3416	2.6613	9.4696	5.3052	7.291	5.5542	6.5727	7.4611	8.3684	8.7371	5.9854	8.8929
CBS	6.8968	9.2694	9.2349	7.8381	5.278	7.2807	6.5505	8.5979	6.0862	5.8951	7.343	8.4626	7.2129	5.77	7.033	6.6287	9.807	4.0578	7.4717	6.1982	9.7414	4.8704	9.6036	7.428	5.977	8.522	5.827	5.772	6.7717	9.2824	8.7848	6.6169	6.3	10.8192	6.2656	4.7037	6.8163	5.2636	10.9296	10.3445	6.3528	4.7718	6.7456	7.1232	3.8944	5.42	7.0711	8.3587	6.7139
HIC1	9.3044	8.0165	6.9278	8.9302	8.5811	8.5023	6.4277	8.8306	9.7033	9.071	10.7031	7.2163	9.3868	7.8838	9.6589	10.3749	9.4655	8.519	8.4005	9.6371	7.4329	8.8422	7.2263	8.8543	8.0182	8.8423	9.1829	9.3657	10.6174	8.639	6.3662	10.0577	9.0317	10.0808	7.294	6.854	8.9183	7.8563	8.1569	7.8459	9.7308	8.3117	9.4245	9.5601	6.6107	9.4097	7.7666	8.1572	10.8039
HFM1	0.4348	1.9602	0	2.194	0	3.2264	4.1865	0.3378	1.4655	1.4334	1.656	1.6323	1.7235	2.4863	0	1.3626	6.357	2.1631	0.9819	4.0286	3.3551	2.166	4.0033	0	0.3378	3.4112	4.2731	0	3.0854	1.9791	4.4883	4.7186	1.9736	3.2932	0.7794	3.0136	0	0	0	5.2329	0	0.9437	1.2222	0.4952	0.4489	1.1284	6.3203	1.7846	1.5443
DKK3	10.7014	9.9505	10.1853	10.702	10.3872	9.6961	9.0567	10.601	11.1045	10.8148	11.9811	9.9672	10.2677	9.2405	9.9136	12.0512	11.272	10.6621	10.0683	13.0626	11.9751	10.4519	9.5693	10.741	9.818	10.9169	10.9463	10.627	12.3988	10.9935	8.9264	12.812	10.8356	10.96	9.186	8.7391	10.4246	10.6209	6.3755	10.9327	11.7466	10.6845	10.4928	11.0497	9.513	11.5905	10.7263	10.3382	11.5039
DKK1	2.7283	6.85	5.8109	7.0586	0	7.4512	5.7691	7.8765	10.9838	5.185	3.3877	0	7.5388	1.6288	1.6265	10.6097	7.7257	12.8616	4.8476	4.2559	8.5542	1.4562	1.15	3.0158	1.3689	6.8329	12.119	0.3369	1.5221	6.3598	6.5753	4.9754	3.518	9.057	8.624	4.2689	1.3993	1.939	7.348	6.2297	8.2692	2.2308	9.5619	8.8158	6.2857	6.0432	10.4284	6.3521	3.4676
AVPR1B	0	0.9736	0	0	0	1.3494	0.9679	0.3378	0	0.7488	0.5163	0	0	0.8774	1.0313	0	2.8473	1.4539	0	1.9205	0.4111	0	0	0	0	0	0	0	0.3918	0.5062	0.8936	0	1.1729	0.4675	0	1.3069	0	0	0	0.8733	0.4913	0	0.415	0	0.7908	0.3747	0	1.1522	0.5648
TIMP2	13.1895	13.1428	11.4719	11.5087	11.3806	11.9455	10.3456	13.3524	12.8797	13.1879	14.0788	10.8474	11.8136	10.9093	12.6425	14.1625	13.627	13.3579	12.1995	13.8527	12.3493	12.3572	11.1793	12.7952	12.3614	11.8582	14.4534	13.2085	14.006	12.7959	11.718	14.3818	13.116	13.6823	10.6622	10.6933	12.308	12.8866	10.4085	12.5588	14.3665	11.9842	12.1865	13.7052	11.4451	12.3949	11.4408	12.6619	13.3893
ZNF467	7.4919	7.7607	5.9068	7.2787	6.1286	8.1853	4.7448	8.8951	7.2189	7.6167	8.2799	5.9021	6.7811	6.4325	7.0156	8.7163	9.4931	7.1249	8.8601	7.6043	6.3303	7.6674	6.7423	7.5714	6.4817	8.5695	6.4671	5.3472	8.5426	8.5528	7.1022	8.3884	7.5797	9.4423	8.6491	5.7248	6.8288	5.6692	5.3743	8.4609	6.5088	7.0659	7.0034	6.7423	6.1215	6.8365	7.3846	7.029	8.3051
PNMT	0.7684	7.7903	1.6805	2.9337	1.218	0	2.9433	1.3689	1.9767	2.1381	0.5163	0.7655	0.8217	3.2911	1.6265	1.034	5.141	2.1631	3.2893	3.226	7.6544	0	0.8582	3.4349	0.3378	4.9959	2.9774	0.6097	1.929	0.5062	2.975	0	2.2522	2.0222	3.4942	3.5377	0	0	0	6.5784	2.8248	2.0814	1.7367	1.6076	3.7055	0.3747	0.9813	2.091	2.1224
CYB5RL	6.1494	6.5862	7.0226	5.9612	6.2213	6.0036	6.9014	6.1098	6.3786	7.0589	6.0992	5.9438	6.6439	6.4464	6.2705	7.7179	7.5236	5.4177	8.3432	6.8995	7.6064	6.6496	6.1057	5.8642	6.4859	7.447	7.8609	7.1809	6.2574	7.122	7.2799	6.4148	6.8052	6.6622	6.0433	7.253	6.6615	5.4806	5.2179	7.283	5.3633	7.973	7.3689	5.525	6.6688	7.4785	5.9171	6.1098	7.7202
SOX2	3.3425	8.3276	4.039	9.6944	10.8778	6.9129	5.0245	6.5605	9.1034	5.6435	6.5135	2.17	11.1526	2.2529	6.2995	8.0182	7.0348	9.6594	14.3714	5.8605	10.1517	3.7975	1.7817	5.0279	0.3378	11.004	8.8543	4.2785	7.3481	9.2558	6.0672	8.003	4.4809	5.7602	8.8918	11.2061	2.7155	0	12.0681	2.4428	3.6741	9.0069	8.7667	8.2597	4.9165	10.0723	8.2707	2.3435	3.5287
CRTC3	10.7491	10.0496	11.2218	11.1322	9.4511	10.1038	9.4528	10.279	10.3072	10.6404	10.8439	9.3893	9.634	10.3914	10.5457	11.3121	11.9706	10.3977	10.5894	11.8946	10.9848	10.5628	9.1822	10.4224	10.1671	11.0599	10.3248	10.0368	11.7125	10.3441	9.5137	11.6257	11.036	10.8634	9.7238	9.8564	10.3788	9.7818	8.9175	9.5487	10.3316	9.958	10.5008	10.1634	9.4162	10.3488	9.9367	10.5977	11.1743
SLITRK3	3.2916	0.4018	0.6336	0	0	0.6953	3.6406	1.3689	3.8585	1.2392	4.2856	0	0.8217	2.1204	2.8606	5.5251	2.1059	5.9914	4.8229	5.419	0	4.3598	0	3.2816	0	0	3.7661	1.0369	9.636	0.5062	0	6.7301	4.9001	5.8395	0	0.3727	3.1999	1.7082	0	3.2626	1.1486	1.2541	0	2.993	0	0.9182	2.6686	1.7846	3.1931
ABCC8	0	0.4018	0.6336	6.0966	0	3.0756	1.9516	1.5092	1.1206	3.1415	2.0043	0	0	0.8774	2.3717	3.3825	4.1977	0	4.0103	0	6.7033	0.4317	0.492	0	0.3378	3.4556	0	0	3.3729	1.6331	0	2.3696	0.5041	4.0611	2.4055	0.6687	0	0	0	2.4428	0	0	0	1.951	0.4489	0.6718	9.5816	0.4931	4.6135
RYR2	4.5333	4.7212	7.6362	4.7577	5.0658	4.0958	9.9782	6.5443	5.7973	7.0988	6.7042	4.5699	3.3518	4.5606	7.9625	9.5509	6.3642	7.8383	0.9819	8.7245	0.9922	7.2348	4.2388	6.7963	5.6979	4.139	4.833	2.646	10.0862	4.6893	7.3346	8.4793	9.5009	8.5237	4.8785	2.4389	5.9137	3.9234	4.3345	2.3673	7.5825	3.6488	4.1151	8.9292	5.0655	5.97	5.5022	4.1792	4.6414
SLC2A6	7.8822	6.962	6.6553	6.6453	6.4896	7.6709	6.0653	7.9961	7.952	7.2548	6.904	5.4496	6.8208	5.6061	6.2608	7.1382	8.3942	7.0062	8.9266	6.7766	9.1273	6.4569	5.6834	8.2252	6.7169	7.2781	7.9682	9.0501	6.6379	9.8473	7.1111	6.9292	6.2612	6.7924	7.7007	6.8867	7.7606	4.2152	5.6128	8.7238	6.4697	8.1893	7.6531	6.7088	6.8209	7.0485	7.3548	6.4629	8.0103
PLEKHG2	9.4724	10.0811	9.4481	10.0657	8.596	9.8443	9.0279	10.2981	10.1189	10.7029	9.7451	7.8515	9.3087	10.3985	9.5517	10.0008	10.9027	10.2316	9.6031	10.5848	9.7431	9.7199	7.0995	9.2972	8.6183	10.4927	9.8816	9.2774	10.9316	9.7977	9.1389	10.4911	10.3637	11.2398	8.377	9.0977	9.0418	10.5999	8.045	10.4016	10.0385	8.6585	10.6011	10.9044	8.7769	9.6314	10.2156	10.9862	10.2907
STOX2	3.2916	5.2335	6.2581	3.8868	1.218	5.5586	6.8183	8.4534	5.6191	5.4881	5.5949	1.2631	2.8359	4.6109	5.7331	6.753	7.1939	6.4589	7.0192	5.6365	2.1034	4.6069	0.8582	2.9152	2.3094	7.3534	3.9556	2.3805	6.0145	6.3375	3.4975	6.4256	6.1635	6.1112	5.4822	5.4117	2.8527	0	3.4042	5.9926	4.6164	6.3942	4.392	4.0497	4.8079	6.6574	4.2861	7.7534	4.6689
CAND2	5.5018	6.4444	4.5611	4.5214	3.9625	6.1301	5.4601	6.0707	5.9421	7.0102	7.6141	3.8023	4.7184	4.5348	6.7195	9.0991	8.5	7.1007	7.4151	9.591	6.0362	7.2415	4.2074	6.4089	3.1127	6.3939	5.0314	4.6245	9.7817	4.9271	3.6031	9.5824	8.0875	8.4388	3.5831	3.4234	6.418	4.3416	5.5486	8.8695	6.8707	4.7222	5.9616	4.7875	4.0295	5.2729	5.6354	7.2421	7.4106
PTRF	11.6432	11.5643	10.0144	11.0702	10.3829	10.8535	10.4048	11.619	12.1255	12.1139	13.3352	9.881	11.2951	10.3869	12.2409	14.529	12.1369	12.254	10.5425	14.1657	10.1754	12.2244	10.6582	12.2136	12.0444	10.8324	11.8373	11.1322	14.8417	11.842	10.6653	14.6935	13.1564	13.2497	10.0144	9.7163	12.547	11.8548	10.2281	11.8129	12.7168	12.0359	11.3599	12.1731	10.143	11.5843	11.6795	11.2818	12.6963
[truncated: 111 more columns]
